# Supplementary material for: Ethyl (2Z)-2-(3-methoxy­benzyl­idene)-7-methyl-3-oxo-5-phenyl-2,3-dihydro-5H-1,3-thia­zolo[3,2-a]pyrimidine-6-carboxyl­ate
Source: Acta Crystallogr Sect E Struct Rep Online. 2010 Feb 13;66(Pt 3):o599–600. doi: 10.1107/S1600536810004812 (PMC2983585; doi:10.1107/S1600536810004812)
Supplement: Supplementary file 1 [file e-66-0o599-sup1.cif]

##############################################################################
###                                                                        ###
###        Electronic paper (Acta Crystallographica Section E)             ###
###                                                                        ###
##############################################################################
#                                                                            #
# This CIF contains the data in a paper accepted for publication in Acta     #
# Crystallographica Section E. It conforms to the requirements of Notes      #
# for Authors for Section E, and has been peer reviewed under the auspices   #
# of the IUCr Commission on Journals.                                        #
#                                                                            #
# Full details of the Crystallographic Information File format               #
# are given in the paper "The Crystallographic Information File (CIF):       #
# a New Standard Archive File for Crystallography" by S. R. Hall, F. H.      #
# Allen and I. D. Brown [Acta Cryst. (1991), A47, 655-685].                  #
#                                                                            #
# The current version of the core CIF dictionary is obtainable from          #
# ftp://ftp.iucr.org/pub/cif_core.dic. The current version number is 2.4.    #
#                                                                            #
# Software is freely available for graphical display of the structure(s) in  #
# this CIF.  For information consult the CIF home page http://www.iucr.org/  #
# cif/home.html                                                              #
#                                                                            #
# This file may be used for bona fide research purposes within the           #
# scientific community so long as proper attribution is given to the journal # 
# article from which it was obtained.                                        #
#                                                                            #
##############################################################################
                                             
data_global
_audit_creation_method     SHELXL-97
_journal_date_recd_electronic     2010-02-05
_journal_date_accepted     2010-02-07
_journal_name_full     'Acta Crystallographica, Section E'
_journal_year     2010
_journal_volume     66
_journal_issue      3
_journal_page_first     o599
_journal_page_last     o600
_journal_paper_category     QO
_journal_coeditor_code     NG2731
_publ_contact_author_name     'Jasinski, Jerry P.'
_publ_contact_author_address
;
Department of Chemistry
Keene State College
229 Main Street
Keene, New Hampshire 03435, USA
;
_publ_contact_author_email     jjasinski@keene.edu
_publ_contact_author_fax     ?
_publ_contact_author_phone     '603 358-2563'
_publ_section_title
;\
Ethyl
(2<i>Z</i>)-2-(3-methoxybenzylidene)-7-methyl-3-oxo-5-phenyl-2,3-dihydro-\
5<i>H</i>-1,3-thiazolo[3,2-<i>a</i>]pyrimidine-6-carboxylate
;
loop_
    _publ_author_name
    _publ_author_address
    'Jotani, Mukesh M.'
;
Department of Physics
Bhavan's Sheth R.A. College of Science
Ahmedabad, Gujarat, 380 001, India
;
    'Baldaniya, Bharat B.'
;
Department of Chemistry
M.G. Science Institute, Navrangpura
Navrangpura, Ahmedabad, Gujarat, 380 009, India
;
    'Jasinski, Jerry P.'
;
Department of Chemistry
Keene State College
229 Main Street
Keene, NH 03435-2001, USA
;
data_I
_chemical_name_systematic
;
Ethyl
(2<i>Z</i>)-2-(3-methoxybenzylidene)-7-methyl-3-oxo-5-phenyl-2,3-dihydro-\
5<i>H</i>-1,3-thiazolo[3,2-<i>a</i>]pyrimidine-6-carboxylate
;
_chemical_name_common     ?
_chemical_formula_moiety     'C24 H22 N2 O4 S'
_chemical_formula_sum     'C24 H22 N2 O4 S'
_chemical_formula_iupac     'C24 H22 N2 O4 S'
_chemical_formula_weight     434.50
_chemical_melting_point     ?
_symmetry_cell_setting     monoclinic
_symmetry_space_group_name_H-M     'C 2/c'
_symmetry_space_group_name_Hall     '-C 2yc'
loop_
    _symmetry_equiv_pos_as_xyz
    'x, y, z'
    '-x, y, -z+1/2'
    'x+1/2, y+1/2, z'
    '-x+1/2, y+1/2, -z+1/2'
    '-x, -y, -z'
    'x, -y, z-1/2'
    '-x+1/2, -y+1/2, -z'
    'x+1/2, -y+1/2, z-1/2'
_cell_length_a     33.0445(6)
_cell_length_b     9.5013(2)
_cell_length_c     13.8845(2)
_cell_angle_alpha     90.00
_cell_angle_beta     101.5480(10)
_cell_angle_gamma     90.00
_cell_volume     4271.01(13)
_cell_formula_units_Z     8
_cell_measurement_reflns_used     5670
_cell_measurement_theta_min     3.0
_cell_measurement_theta_max     30.0
_cell_measurement_temperature     293(2)
_exptl_crystal_description     plate
_exptl_crystal_colour     colorless
_exptl_crystal_size_max     0.30
_exptl_crystal_size_mid     0.20
_exptl_crystal_size_min     0.15
_exptl_crystal_density_diffrn     1.351
_exptl_crystal_density_meas     ?
_exptl_crystal_density_method     'not measured'
_exptl_crystal_F_000     1824
_exptl_absorpt_coefficient_mu     0.186
_exptl_absorpt_correction_type     multi-scan
_exptl_absorpt_process_details     '(SADABS; Sheldrick, 1996)'
_exptl_absorpt_correction_T_min     0.9464
_exptl_absorpt_correction_T_max     0.9727
_exptl_special_details
;
;
_diffrn_ambient_temperature     293(2)
_diffrn_radiation_type     MoK\a
_diffrn_radiation_wavelength     0.71069
_diffrn_radiation_source     'fine-focus sealed tube'
_diffrn_radiation_monochromator     graphite
_diffrn_measurement_device_type     'Bruker APEXII CCD diffractometer'
_diffrn_measurement_method     '\w and \f scans'
_diffrn_detector_area_resol_mean     ?
_diffrn_reflns_number     27172
_diffrn_reflns_av_R_equivalents     0.0347
_diffrn_reflns_av_sigmaI/netI     0.0297
_diffrn_reflns_theta_min     2.23
_diffrn_reflns_theta_max     30.00
_diffrn_reflns_theta_full     30.00
_diffrn_measured_fraction_theta_max     1.000
_diffrn_measured_fraction_theta_full     1.000
_diffrn_reflns_limit_h_min     -46
_diffrn_reflns_limit_h_max     46
_diffrn_reflns_limit_k_min     -13
_diffrn_reflns_limit_k_max     13
_diffrn_reflns_limit_l_min     -19
_diffrn_reflns_limit_l_max     19
_diffrn_standards_number     0
_diffrn_standards_interval_count     ?
_diffrn_standards_interval_time     ?
_diffrn_standards_decay_%     ?
_refine_special_details
;
Refinement of <i>F</i>^2^ against ALL reflections. The weighted <i>R</i>-factor
<i>wR</i> and goodness of fit <i>S</i> are based on <i>F</i>^2^, conventional
<i>R</i>-factors <i>R</i> are based on <i>F</i>, with <i>F</i> set to zero for
negative <i>F</i>^2^. The threshold expression of <i>F</i>^2^ >
\s(<i>F</i>^2^) is used only for calculating <i>R</i>-factors(gt) <i>etc</i>.
and is not relevant to the choice of reflections for refinement.
<i>R</i>-factors based on <i>F</i>^2^ are statistically about twice as large
as those based on <i>F</i>, and <i>R</i>- factors based on ALL data will be
even larger.
;
_reflns_number_total     6222
_reflns_number_gt     4099
_reflns_threshold_expression     >2sigma(I)
_refine_ls_structure_factor_coef     Fsqd
_refine_ls_matrix_type     full
_refine_ls_R_factor_all     0.0749
_refine_ls_R_factor_gt     0.0433
_refine_ls_wR_factor_gt     0.1010
_refine_ls_wR_factor_ref     0.1129
_refine_ls_goodness_of_fit_ref     0.930
_refine_ls_restrained_S_all     0.930
_refine_ls_number_reflns     6222
_refine_ls_number_parameters     284
_refine_ls_number_restraints     0
_refine_ls_hydrogen_treatment     constr
_refine_ls_weighting_scheme     calc
_refine_ls_weighting_details
         'calc w=1/[\s^2^(Fo^2^)+(0.0490P)^2^+2.3025P] where P=(Fo^2^+2Fc^2^)/3'
_atom_sites_solution_hydrogens     geom
_atom_sites_solution_primary     direct
_atom_sites_solution_secondary     difmap
_refine_ls_shift/su_max     0.000
_refine_ls_shift/su_mean     0.000
_refine_diff_density_max     0.240
_refine_diff_density_min     -0.230
_refine_ls_extinction_method     SHELXL
_refine_ls_extinction_coef     0.00104(16)
_refine_ls_extinction_expression
                                  'Fc^*^=kFc[1+0.001xFc^2^\l^3^/sin(2\q)]^-1/4^'
loop_
    _atom_type_symbol
    _atom_type_description
    _atom_type_scat_dispersion_real
    _atom_type_scat_dispersion_imag
    _atom_type_scat_source
    'C' 'C' 0.0033 0.0016
                         'International Tables Vol C Tables 4.2.6.8 and 6.1.1.4'
    'H' 'H' 0.0000 0.0000
                         'International Tables Vol C Tables 4.2.6.8 and 6.1.1.4'
    'N' 'N' 0.0061 0.0033
                         'International Tables Vol C Tables 4.2.6.8 and 6.1.1.4'
    'O' 'O' 0.0106 0.0060
                         'International Tables Vol C Tables 4.2.6.8 and 6.1.1.4'
    'S' 'S' 0.1246 0.1234
                         'International Tables Vol C Tables 4.2.6.8 and 6.1.1.4'
_computing_data_collection     '<i>APEX2</i> (Bruker, 2004)'
_computing_cell_refinement     '<i>APEX2</i> and <i>SAINT</i> (Bruker, 2004)'
_computing_data_reduction     '<i>SAINT</i> and <i>XPREP</i> (Bruker, 2004)'
_computing_structure_solution     '<i>SIR97</i> (Altomare <i>et al.</i>, 1999)'
_computing_structure_refinement     '<i>SHELXL-97</i> (Sheldrick, 2008)'
_computing_molecular_graphics     '<i>PLATON</i> (Spek, 2009)'
_computing_publication_material     '<i>PLATON</i> (Spek, 2009)'
loop_
    _atom_site_type_symbol
    _atom_site_label
    _atom_site_fract_x
    _atom_site_fract_y
    _atom_site_fract_z
    _atom_site_U_iso_or_equiv
    _atom_site_adp_type
    _atom_site_calc_flag
    _atom_site_refinement_flags
    _atom_site_occupancy
    _atom_site_disorder_assembly
    _atom_site_disorder_group
    S S1 0.235672(11) 0.12268(4) 0.10790(3) 0.05063(12) Uani d . 1 . .
    N N1 0.18618(4) 0.34110(13) 0.11604(10) 0.0487(3) Uani d . 1 . .
    N N2 0.15837(3) 0.11297(12) 0.11518(9) 0.0373(2) Uani d . 1 . .
    O O1 0.14512(3) -0.11959(11) 0.12997(10) 0.0571(3) Uani d . 1 . .
    O O2 0.04874(4) 0.27636(13) 0.15987(10) 0.0672(4) Uani d . 1 . .
    O O3 0.06592(4) 0.49424(12) 0.12836(10) 0.0629(3) Uani d . 1 . .
    O O4 0.37128(4) -0.07609(15) 0.09922(11) 0.0733(4) Uani d . 1 . .
    C C1 0.18927(4) 0.20741(15) 0.11242(11) 0.0406(3) Uani d . 1 . .
    C C2 0.11507(4) 0.15838(14) 0.10056(10) 0.0368(3) Uani d . 1 . .
    H H2 0.1018 0.1070 0.1470 0.044 Uiso calc R 1 . .
    C C3 0.11429(4) 0.31329(14) 0.12389(10) 0.0381(3) Uani d . 1 . .
    C C4 0.14806(4) 0.39460(15) 0.13134(11) 0.0432(3) Uani d . 1 . .
    C C5 0.16927(4) -0.02682(15) 0.12298(11) 0.0411(3) Uani d . 1 . .
    C C6 0.21375(4) -0.04258(15) 0.12057(11) 0.0416(3) Uani d . 1 . .
    C C7 0.15201(5) 0.54599(17) 0.16009(15) 0.0617(5) Uani d . 1 . .
    H H7A 0.1494 0.6032 0.1022 0.093 Uiso calc R 1 . .
    H H7B 0.1785 0.5619 0.2018 0.093 Uiso calc R 1 . .
    H H7C 0.1306 0.5704 0.1948 0.093 Uiso calc R 1 . .
    C C8 0.07349(5) 0.35749(15) 0.14060(11) 0.0426(3) Uani d . 1 . .
    C C9 0.02824(6) 0.5474(2) 0.15207(18) 0.0759(6) Uani d . 1 . .
    H H9A 0.0321 0.5645 0.2222 0.091 Uiso calc R 1 . .
    H H9B 0.0063 0.4787 0.1340 0.091 Uiso calc R 1 . .
    C C10 0.01708(7) 0.6780(2) 0.09834(18) 0.0874(7) Uani d . 1 . .
    H H10A 0.0398 0.7426 0.1124 0.131 Uiso calc R 1 . .
    H H10B -0.0066 0.7186 0.1182 0.131 Uiso calc R 1 . .
    H H10C 0.0106 0.6587 0.0291 0.131 Uiso calc R 1 . .
    C C11 0.09283(4) 0.12247(14) -0.00271(11) 0.0394(3) Uani d . 1 . .
    C C12 0.10440(5) 0.18604(18) -0.08289(12) 0.0504(4) Uani d . 1 . .
    H H12 0.1246 0.2555 -0.0730 0.060 Uiso calc R 1 . .
    C C13 0.08613(5) 0.1470(2) -0.17714(13) 0.0638(5) Uani d . 1 . .
    H H13 0.0945 0.1883 -0.2306 0.077 Uiso calc R 1 . .
    C C14 0.05548(6) 0.0471(2) -0.19211(15) 0.0670(5) Uani d . 1 . .
    H H14 0.0431 0.0210 -0.2558 0.080 Uiso calc R 1 . .
    C C15 0.04305(5) -0.0141(2) -0.11405(16) 0.0651(5) Uani d . 1 . .
    H H15 0.0221 -0.0809 -0.1246 0.078 Uiso calc R 1 . .
    C C16 0.06171(5) 0.02327(16) -0.01906(13) 0.0509(4) Uani d . 1 . .
    H H16 0.0532 -0.0188 0.0340 0.061 Uiso calc R 1 . .
    C C17 0.23076(4) -0.16995(17) 0.12650(11) 0.0459(3) Uani d . 1 . .
    H H17 0.2127 -0.2427 0.1335 0.055 Uiso calc R 1 . .
    C C18 0.27255(4) -0.21580(16) 0.12404(11) 0.0452(3) Uani d . 1 . .
    C C19 0.30375(5) -0.12586(17) 0.11084(12) 0.0506(4) Uani d . 1 . .
    H H19 0.2983 -0.0302 0.1020 0.061 Uiso calc R 1 . .
    C C20 0.34317(5) -0.1759(2) 0.11051(12) 0.0533(4) Uani d . 1 . .
    C C21 0.35128(5) -0.3184(2) 0.12200(12) 0.0588(4) Uani d . 1 . .
    H H21 0.3776 -0.3529 0.1219 0.071 Uiso calc R 1 . .
    C C22 0.32012(5) -0.4086(2) 0.13349(13) 0.0597(4) Uani d . 1 . .
    H H22 0.3255 -0.5045 0.1406 0.072 Uiso calc R 1 . .
    C C23 0.28096(5) -0.35955(17) 0.13471(12) 0.0520(4) Uani d . 1 . .
    H H23 0.2602 -0.4220 0.1426 0.062 Uiso calc R 1 . .
    C C24 0.41086(5) -0.1219(3) 0.08662(16) 0.0806(6) Uani d . 1 . .
    H H24A 0.4245 -0.1705 0.1447 0.121 Uiso calc R 1 . .
    H H24B 0.4270 -0.0419 0.0755 0.121 Uiso calc R 1 . .
    H H24C 0.4077 -0.1843 0.0312 0.121 Uiso calc R 1 . .
loop_
    _atom_site_aniso_label
    _atom_site_aniso_U_11
    _atom_site_aniso_U_22
    _atom_site_aniso_U_33
    _atom_site_aniso_U_12
    _atom_site_aniso_U_13
    _atom_site_aniso_U_23
    S1 0.03193(18) 0.0440(2) 0.0776(3) 0.00373(15) 0.01474(17) 0.00509(18)
    N1 0.0357(6) 0.0366(7) 0.0741(9) -0.0006(5) 0.0117(6) 0.0037(6)
    N2 0.0287(5) 0.0328(6) 0.0502(7) 0.0034(4) 0.0072(4) 0.0033(5)
    O1 0.0435(6) 0.0346(6) 0.0973(9) 0.0032(5) 0.0237(6) 0.0075(5)
    O2 0.0542(7) 0.0474(7) 0.1104(10) 0.0035(6) 0.0416(7) 0.0055(6)
    O3 0.0529(7) 0.0417(6) 0.1035(10) 0.0146(5) 0.0386(6) 0.0074(6)
    O4 0.0429(6) 0.0804(9) 0.1015(10) 0.0056(6) 0.0259(6) 0.0009(8)
    C1 0.0314(6) 0.0387(8) 0.0508(8) 0.0015(6) 0.0063(6) 0.0034(6)
    C2 0.0287(6) 0.0331(7) 0.0503(8) 0.0036(5) 0.0120(5) 0.0034(6)
    C3 0.0365(7) 0.0325(7) 0.0464(8) 0.0055(5) 0.0109(6) 0.0019(6)
    C4 0.0397(7) 0.0324(7) 0.0571(9) 0.0033(6) 0.0087(6) 0.0029(6)
    C5 0.0360(7) 0.0346(7) 0.0533(8) 0.0060(6) 0.0104(6) 0.0037(6)
    C6 0.0337(7) 0.0416(8) 0.0501(8) 0.0059(6) 0.0093(6) 0.0036(6)
    C7 0.0529(10) 0.0340(8) 0.0951(14) -0.0007(7) 0.0073(9) -0.0062(8)
    C8 0.0427(7) 0.0383(8) 0.0497(8) 0.0064(6) 0.0168(6) 0.0002(6)
    C9 0.0631(11) 0.0580(12) 0.1196(17) 0.0211(9) 0.0493(12) 0.0010(11)
    C10 0.0741(14) 0.0789(15) 0.1087(17) 0.0371(12) 0.0170(12) -0.0026(13)
    C11 0.0289(6) 0.0341(7) 0.0551(8) 0.0075(5) 0.0081(6) -0.0022(6)
    C12 0.0399(8) 0.0559(10) 0.0548(9) 0.0037(7) 0.0080(7) -0.0002(7)
    C13 0.0489(9) 0.0858(14) 0.0555(10) 0.0150(9) 0.0071(8) -0.0010(9)
    C14 0.0511(10) 0.0773(13) 0.0652(12) 0.0198(9) -0.0063(8) -0.0185(10)
    C15 0.0399(8) 0.0525(10) 0.0941(15) 0.0035(8) -0.0075(9) -0.0161(10)
    C16 0.0366(7) 0.0409(8) 0.0733(11) 0.0023(6) 0.0062(7) -0.0022(7)
    C17 0.0378(7) 0.0429(8) 0.0576(9) 0.0083(6) 0.0111(6) 0.0028(7)
    C18 0.0397(7) 0.0486(9) 0.0469(8) 0.0140(6) 0.0078(6) 0.0005(6)
    C19 0.0414(8) 0.0504(9) 0.0605(10) 0.0125(7) 0.0116(7) 0.0005(7)
    C20 0.0401(8) 0.0688(11) 0.0517(9) 0.0100(8) 0.0109(7) -0.0019(8)
    C21 0.0454(9) 0.0744(12) 0.0569(10) 0.0266(9) 0.0105(7) -0.0012(8)
    C22 0.0580(10) 0.0561(10) 0.0651(11) 0.0262(8) 0.0124(8) 0.0025(8)
    C23 0.0487(9) 0.0512(9) 0.0568(9) 0.0146(7) 0.0122(7) 0.0012(7)
    C24 0.0394(9) 0.1200(19) 0.0849(14) 0.0135(11) 0.0187(9) 0.0131(12)
_geom_special_details
;
All esds (except the esd in the dihedral angle between two l.s. planes) are
estimated using the full covariance matrix. The cell esds are taken into
account individually in the estimation of esds in distances, angles and
torsion angles; correlations between esds in cell parameters are only used
when they are defined by crystal symmetry. An approximate (isotropic)
treatment of cell esds is used for estimating esds involving l.s. planes.
;
loop_
    _geom_bond_atom_site_label_1
    _geom_bond_atom_site_label_2
    _geom_bond_site_symmetry_2
    _geom_bond_distance
    _geom_bond_publ_flag
    S1 C1 . 1.7439(14) ?
    S1 C6 . 1.7528(15) ?
    N1 C1 . 1.2761(19) ?
    N1 C4 . 1.4134(18) ?
    N2 C1 . 1.3655(17) ?
    N2 C5 . 1.3747(17) ?
    N2 C2 . 1.4693(16) ?
    O1 C5 . 1.2059(17) ?
    O2 C8 . 1.1928(18) ?
    O3 C8 . 1.3277(17) ?
    O3 C9 . 1.4413(18) ?
    O4 C20 . 1.358(2) ?
    O4 C24 . 1.422(2) ?
    C2 C3 . 1.5084(19) ?
    C2 C11 . 1.513(2) ?
    C2 H2 . 0.9800 ?
    C3 C4 . 1.3441(19) ?
    C3 C8 . 1.4740(19) ?
    C4 C7 . 1.491(2) ?
    C5 C6 . 1.4842(19) ?
    C6 C17 . 1.330(2) ?
    C7 H7A . 0.9600 ?
    C7 H7B . 0.9600 ?
    C7 H7C . 0.9600 ?
    C9 C10 . 1.457(3) ?
    C9 H9A . 0.9700 ?
    C9 H9B . 0.9700 ?
    C10 H10A . 0.9600 ?
    C10 H10B . 0.9600 ?
    C10 H10C . 0.9600 ?
    C11 C16 . 1.380(2) ?
    C11 C12 . 1.386(2) ?
    C12 C13 . 1.378(2) ?
    C12 H12 . 0.9300 ?
    C13 C14 . 1.374(3) ?
    C13 H13 . 0.9300 ?
    C14 C15 . 1.364(3) ?
    C14 H14 . 0.9300 ?
    C15 C16 . 1.386(2) ?
    C15 H15 . 0.9300 ?
    C16 H16 . 0.9300 ?
    C17 C18 . 1.4551(19) ?
    C17 H17 . 0.9300 ?
    C18 C19 . 1.379(2) ?
    C18 C23 . 1.396(2) ?
    C19 C20 . 1.388(2) ?
    C19 H19 . 0.9300 ?
    C20 C21 . 1.383(3) ?
    C21 C22 . 1.373(3) ?
    C21 H21 . 0.9300 ?
    C22 C23 . 1.379(2) ?
    C22 H22 . 0.9300 ?
    C23 H23 . 0.9300 ?
    C24 H24A . 0.9600 ?
    C24 H24B . 0.9600 ?
    C24 H24C . 0.9600 ?
loop_
    _geom_angle_atom_site_label_1
    _geom_angle_atom_site_label_2
    _geom_angle_atom_site_label_3
    _geom_angle_site_symmetry_1
    _geom_angle_site_symmetry_3
    _geom_angle
    _geom_angle_publ_flag
    C1 S1 C6 . . 91.48(7) ?
    C1 N1 C4 . . 116.41(12) ?
    C1 N2 C5 . . 116.84(11) ?
    C1 N2 C2 . . 121.08(11) ?
    C5 N2 C2 . . 121.81(11) ?
    C8 O3 C9 . . 117.58(13) ?
    C20 O4 C24 . . 117.87(16) ?
    N1 C1 N2 . . 125.93(13) ?
    N1 C1 S1 . . 122.60(11) ?
    N2 C1 S1 . . 111.43(10) ?
    N2 C2 C3 . . 108.35(11) ?
    N2 C2 C11 . . 109.85(10) ?
    C3 C2 C11 . . 113.42(11) ?
    N2 C2 H2 . . 108.4 ?
    C3 C2 H2 . . 108.4 ?
    C11 C2 H2 . . 108.4 ?
    C4 C3 C8 . . 126.55(13) ?
    C4 C3 C2 . . 121.85(12) ?
    C8 C3 C2 . . 111.55(12) ?
    C3 C4 N1 . . 122.20(13) ?
    C3 C4 C7 . . 127.00(14) ?
    N1 C4 C7 . . 110.74(13) ?
    O1 C5 N2 . . 123.05(12) ?
    O1 C5 C6 . . 127.03(13) ?
    N2 C5 C6 . . 109.91(12) ?
    C17 C6 C5 . . 119.90(13) ?
    C17 C6 S1 . . 130.03(11) ?
    C5 C6 S1 . . 110.06(10) ?
    C4 C7 H7A . . 109.5 ?
    C4 C7 H7B . . 109.5 ?
    H7A C7 H7B . . 109.5 ?
    C4 C7 H7C . . 109.5 ?
    H7A C7 H7C . . 109.5 ?
    H7B C7 H7C . . 109.5 ?
    O2 C8 O3 . . 122.74(13) ?
    O2 C8 C3 . . 122.77(13) ?
    O3 C8 C3 . . 114.43(13) ?
    O3 C9 C10 . . 108.86(16) ?
    O3 C9 H9A . . 109.9 ?
    C10 C9 H9A . . 109.9 ?
    O3 C9 H9B . . 109.9 ?
    C10 C9 H9B . . 109.9 ?
    H9A C9 H9B . . 108.3 ?
    C9 C10 H10A . . 109.5 ?
    C9 C10 H10B . . 109.5 ?
    H10A C10 H10B . . 109.5 ?
    C9 C10 H10C . . 109.5 ?
    H10A C10 H10C . . 109.5 ?
    H10B C10 H10C . . 109.5 ?
    C16 C11 C12 . . 118.81(14) ?
    C16 C11 C2 . . 120.96(13) ?
    C12 C11 C2 . . 120.20(13) ?
    C13 C12 C11 . . 120.45(16) ?
    C13 C12 H12 . . 119.8 ?
    C11 C12 H12 . . 119.8 ?
    C14 C13 C12 . . 119.96(18) ?
    C14 C13 H13 . . 120.0 ?
    C12 C13 H13 . . 120.0 ?
    C15 C14 C13 . . 120.32(17) ?
    C15 C14 H14 . . 119.8 ?
    C13 C14 H14 . . 119.8 ?
    C14 C15 C16 . . 119.98(17) ?
    C14 C15 H15 . . 120.0 ?
    C16 C15 H15 . . 120.0 ?
    C11 C16 C15 . . 120.45(16) ?
    C11 C16 H16 . . 119.8 ?
    C15 C16 H16 . . 119.8 ?
    C6 C17 C18 . . 131.48(15) ?
    C6 C17 H17 . . 114.3 ?
    C18 C17 H17 . . 114.3 ?
    C19 C18 C23 . . 118.83(14) ?
    C19 C18 C17 . . 123.77(14) ?
    C23 C18 C17 . . 117.40(15) ?
    C18 C19 C20 . . 121.03(15) ?
    C18 C19 H19 . . 119.5 ?
    C20 C19 H19 . . 119.5 ?
    O4 C20 C21 . . 125.14(15) ?
    O4 C20 C19 . . 115.18(16) ?
    C21 C20 C19 . . 119.68(16) ?
    C22 C21 C20 . . 119.45(15) ?
    C22 C21 H21 . . 120.3 ?
    C20 C21 H21 . . 120.3 ?
    C21 C22 C23 . . 121.21(16) ?
    C21 C22 H22 . . 119.4 ?
    C23 C22 H22 . . 119.4 ?
    C22 C23 C18 . . 119.79(17) ?
    C22 C23 H23 . . 120.1 ?
    C18 C23 H23 . . 120.1 ?
    O4 C24 H24A . . 109.5 ?
    O4 C24 H24B . . 109.5 ?
    H24A C24 H24B . . 109.5 ?
    O4 C24 H24C . . 109.5 ?
    H24A C24 H24C . . 109.5 ?
    H24B C24 H24C . . 109.5 ?
loop_
    _geom_torsion_atom_site_label_1
    _geom_torsion_atom_site_label_2
    _geom_torsion_atom_site_label_3
    _geom_torsion_atom_site_label_4
    _geom_torsion_site_symmetry_1
    _geom_torsion_site_symmetry_2
    _geom_torsion_site_symmetry_3
    _geom_torsion_site_symmetry_4
    _geom_torsion
    _geom_torsion_publ_flag
    C4 N1 C1 N2 . . . . 4.8(2) ?
    C4 N1 C1 S1 . . . . -172.62(11) ?
    C5 N2 C1 N1 . . . . -171.96(14) ?
    C2 N2 C1 N1 . . . . 14.0(2) ?
    C5 N2 C1 S1 . . . . 5.71(16) ?
    C2 N2 C1 S1 . . . . -168.38(10) ?
    C6 S1 C1 N1 . . . . 172.96(14) ?
    C6 S1 C1 N2 . . . . -4.80(11) ?
    C1 N2 C2 C3 . . . . -22.21(17) ?
    C5 N2 C2 C3 . . . . 164.00(12) ?
    C1 N2 C2 C11 . . . . 102.20(14) ?
    C5 N2 C2 C11 . . . . -71.60(16) ?
    N2 C2 C3 C4 . . . . 15.01(18) ?
    C11 C2 C3 C4 . . . . -107.23(15) ?
    N2 C2 C3 C8 . . . . -162.59(11) ?
    C11 C2 C3 C8 . . . . 75.16(15) ?
    C8 C3 C4 N1 . . . . 178.44(14) ?
    C2 C3 C4 N1 . . . . 1.2(2) ?
    C8 C3 C4 C7 . . . . 1.4(3) ?
    C2 C3 C4 C7 . . . . -175.82(15) ?
    C1 N1 C4 C3 . . . . -12.3(2) ?
    C1 N1 C4 C7 . . . . 165.13(14) ?
    C1 N2 C5 O1 . . . . 177.02(14) ?
    C2 N2 C5 O1 . . . . -8.9(2) ?
    C1 N2 C5 C6 . . . . -3.43(18) ?
    C2 N2 C5 C6 . . . . 170.62(12) ?
    O1 C5 C6 C17 . . . . 0.0(2) ?
    N2 C5 C6 C17 . . . . -179.57(13) ?
    O1 C5 C6 S1 . . . . 179.16(14) ?
    N2 C5 C6 S1 . . . . -0.38(15) ?
    C1 S1 C6 C17 . . . . -178.02(15) ?
    C1 S1 C6 C5 . . . . 2.89(11) ?
    C9 O3 C8 O2 . . . . 8.2(3) ?
    C9 O3 C8 C3 . . . . -174.50(16) ?
    C4 C3 C8 O2 . . . . -158.39(16) ?
    C2 C3 C8 O2 . . . . 19.1(2) ?
    C4 C3 C8 O3 . . . . 24.3(2) ?
    C2 C3 C8 O3 . . . . -158.23(13) ?
    C8 O3 C9 C10 . . . . -156.88(18) ?
    N2 C2 C11 C16 . . . . 113.42(13) ?
    C3 C2 C11 C16 . . . . -125.17(14) ?
    N2 C2 C11 C12 . . . . -64.54(16) ?
    C3 C2 C11 C12 . . . . 56.87(16) ?
    C16 C11 C12 C13 . . . . -2.3(2) ?
    C2 C11 C12 C13 . . . . 175.70(14) ?
    C11 C12 C13 C14 . . . . 1.7(3) ?
    C12 C13 C14 C15 . . . . -0.1(3) ?
    C13 C14 C15 C16 . . . . -0.8(3) ?
    C12 C11 C16 C15 . . . . 1.4(2) ?
    C2 C11 C16 C15 . . . . -176.60(13) ?
    C14 C15 C16 C11 . . . . 0.1(2) ?
    C5 C6 C17 C18 . . . . 178.62(15) ?
    S1 C6 C17 C18 . . . . -0.4(3) ?
    C6 C17 C18 C19 . . . . -2.3(3) ?
    C6 C17 C18 C23 . . . . 178.40(16) ?
    C23 C18 C19 C20 . . . . -1.6(2) ?
    C17 C18 C19 C20 . . . . 179.12(15) ?
    C24 O4 C20 C21 . . . . 7.8(3) ?
    C24 O4 C20 C19 . . . . -172.72(16) ?
    C18 C19 C20 O4 . . . . -178.46(15) ?
    C18 C19 C20 C21 . . . . 1.1(2) ?
    O4 C20 C21 C22 . . . . 179.52(16) ?
    C19 C20 C21 C22 . . . . 0.1(2) ?
    C20 C21 C22 C23 . . . . -0.6(3) ?
    C21 C22 C23 C18 . . . . 0.0(3) ?
    C19 C18 C23 C22 . . . . 1.0(2) ?
    C17 C18 C23 C22 . . . . -179.63(15) ?
loop_
    _geom_hbond_atom_site_label_D
    _geom_hbond_atom_site_label_H
    _geom_hbond_atom_site_label_A
    _geom_hbond_site_symmetry_A
    _geom_hbond_distance_DH
    _geom_hbond_distance_HA
    _geom_hbond_distance_DA
    _geom_hbond_angle_DHA
    C19 H19 S1 . 0.93 2.54 3.2561(15) 133.8
    C10 H10B Cg3 5_565 0.96 2.87 3.755(3) 153
    C21 H21 Cg3 7_545 0.93 2.79 3.602(2) 147
