# Supplementary material for: Ethyl (2Z)-2-(3-methoxy­benzyl­idene)-7-methyl-3-oxo-5-phenyl-2,3-dihydro-5H-1,3-thia­zolo[3,2-a]pyrimidine-6-carboxyl­ate
Source: Acta Crystallogr Sect E Struct Rep Online. 2010 Feb 13;66(Pt 3):o599–600. doi: 10.1107/S1600536810004812 (PMC2983585; doi:10.1107/S1600536810004812)
Supplement: Supplementary file 2 [file e-66-0o599-Isup2.hkl]

# 
# h,k,l, Fc-squared, Fo-squared, sigma(Fo-squared) and status flag 
# 
data_I
_shelx_title ' JOTANIP8 in C2/c' 
_shelx_refln_list_code          4 
_shelx_F_calc_maximum      840.42 
_exptl_crystal_F_000      1824.00 
_reflns_d_resolution_high  0.7107 
 
loop_ 
 _symmetry_equiv_pos_as_xyz 
 'x, y, z' 
 '-x, y, -z+1/2' 
 'x+1/2, y+1/2, z' 
 '-x+1/2, y+1/2, -z+1/2' 
 '-x, -y, -z' 
 'x, -y, z-1/2' 
 '-x+1/2, -y+1/2, -z' 
 'x+1/2, -y+1/2, z-1/2' 
 
_cell_length_a    33.0445 
_cell_length_b     9.5013 
_cell_length_c    13.8845 
_cell_angle_alpha  90.000 
_cell_angle_beta  101.548 
_cell_angle_gamma  90.000 
 
_shelx_F_squared_multiplier     1.000 
 
loop_ 
 _refln_index_h 
 _refln_index_k 
 _refln_index_l 
 _refln_F_squared_calc 
 _refln_F_squared_meas 
 _refln_F_squared_sigma 
 _refln_observed_status 
   4   0   0    24240.61    24276.68    339.36 o 
   6   0   0     3798.52     3739.58     52.99 o 
   8   0   0     5052.12     5255.75     93.38 o 
  10   0   0    28856.32    27562.02    320.13 o 
  12   0   0      621.92      508.73     30.50 o 
  14   0   0     1233.68     1344.47     51.80 o 
  16   0   0     1942.43     2032.74     48.84 o 
  18   0   0     1393.34     1513.91     58.42 o 
  20   0   0      261.51      266.06     20.02 o 
  22   0   0     1298.11     1262.90     41.63 o 
  24   0   0     8489.90     8321.85    132.24 o 
  26   0   0     4973.33     5008.38    103.38 o 
  28   0   0     2923.54     2955.29     78.35 o 
  30   0   0      117.58      156.89     25.22 o 
  32   0   0        0.62        8.27     17.48 o 
  34   0   0     1283.65     1152.04     55.94 o 
  36   0   0      899.17      952.54     58.98 o 
  38   0   0      127.24      106.45     30.11 o 
  40   0   0      699.74      706.82     53.51 o 
  42   0   0      383.71      342.85     44.35 o 
  44   0   0        5.86       18.88     27.93 o 
   1   1   0      202.57      158.64      5.86 o 
   3   1   0     9089.77     8943.26    107.61 o 
   5   1   0     5108.65     5055.78     55.39 o 
   7   1   0    21325.27    21717.65    178.44 o 
   9   1   0      346.61      328.90     11.22 o 
  11   1   0     6677.47     7393.94     73.63 o 
  13   1   0     3487.64     3382.43     43.47 o 
  15   1   0    25416.58    26840.02    229.36 o 
  17   1   0     5984.13     6106.56     62.06 o 
  19   1   0     2073.62     2460.76     36.00 o 
  21   1   0     2989.79     2953.93     37.66 o 
  23   1   0      230.29      228.22     10.91 o 
  25   1   0        0.98        0.29      9.52 o 
  27   1   0      764.43      765.25     28.98 o 
  29   1   0      268.28      249.88     20.50 o 
  31   1   0      812.87      709.32     30.38 o 
  33   1   0       41.31       30.59     13.48 o 
  35   1   0       82.00       77.41     17.14 o 
  37   1   0        5.14       32.41     15.16 o 
  39   1   0       89.37       91.90     21.18 o 
  41   1   0      120.30      143.60     23.77 o 
  43   1   0      172.06      185.59     26.87 o 
  45   1   0      166.67      224.91     32.97 o 
   0   2   0     3498.78     3553.45     53.17 o 
   2   2   0     8811.52     8688.66     77.80 o 
   4   2   0        6.35        0.00      5.05 o 
   6   2   0     1443.02     1352.81     22.08 o 
   8   2   0    14171.13    14476.86    126.26 o 
  10   2   0    17064.87    16851.89    208.74 o 
  12   2   0       14.64       31.85      6.80 o 
  14   2   0     3946.28     4405.83     47.87 o 
  16   2   0      586.14      694.90     19.99 o 
  18   2   0       18.51        5.63      5.95 o 
  20   2   0      439.60      444.18     15.14 o 
  22   2   0      926.60      936.21     25.26 o 
  24   2   0      823.94      798.99     23.86 o 
  26   2   0     2527.05     2393.44     48.89 o 
  28   2   0      234.43      203.14     18.88 o 
  30   2   0      562.13      566.96     27.97 o 
  32   2   0      318.01      297.86     23.27 o 
  34   2   0      152.37      135.59     20.16 o 
  36   2   0       90.57       67.13     17.45 o 
  38   2   0       18.20       11.70     19.10 o 
  40   2   0        4.98        0.00     17.64 o 
  42   2   0        6.00       23.89     19.83 o 
  44   2   0       98.54      145.15     26.33 o 
   1   3   0      456.53      421.33     12.91 o 
   3   3   0     9853.61    10115.58     93.82 o 
   5   3   0     7359.68     7933.00     89.75 o 
   7   3   0      557.53      658.13     30.50 o 
   9   3   0    17677.66    17868.42    156.22 o 
  11   3   0     2542.64     2303.46     28.42 o 
  13   3   0    11719.47    12242.75    102.12 o 
  15   3   0     3931.33     3816.37     42.69 o 
  17   3   0       45.38       95.18      8.95 o 
  19   3   0     2086.39     1846.76     28.96 o 
  21   3   0     1334.75     1244.37     24.92 o 
  23   3   0     3225.06     3229.83     47.91 o 
  25   3   0       68.88       59.26     14.08 o 
  27   3   0        0.15        7.86     11.14 o 
  29   3   0      367.66      418.63     24.94 o 
  31   3   0       12.99        2.48     11.94 o 
  33   3   0      397.07      361.15     27.10 o 
  35   3   0       60.42       91.10     20.96 o 
  37   3   0       57.24       62.66     20.60 o 
  39   3   0       53.57       44.80     18.72 o 
  41   3   0       34.29       19.32     18.93 o 
  43   3   0       34.94       44.40     20.58 o 
   0   4   0    30966.55    31993.35    300.68 o 
   2   4   0    32743.65    33686.03    246.43 o 
   4   4   0     7373.85     8196.68     66.21 o 
   6   4   0      246.98      197.83     10.12 o 
   8   4   0    18702.52    19369.40    136.62 o 
  10   4   0     1278.44     1427.83     21.06 o 
  12   4   0    11602.89    11380.49     88.38 o 
  14   4   0      298.84      226.75     12.73 o 
  16   4   0     2743.78     2839.98     36.57 o 
  18   4   0     4885.16     4814.05     45.50 o 
  20   4   0       30.56       14.46      8.34 o 
  22   4   0      685.37      631.57     22.18 o 
  24   4   0      819.66      749.68     28.72 o 
  26   4   0     2762.64     2390.17     51.19 o 
  28   4   0     1097.10      999.53     35.22 o 
  30   4   0        6.89       27.78     13.61 o 
  32   4   0      147.43      174.68     21.49 o 
  34   4   0     1068.43     1094.17     40.45 o 
  36   4   0      574.46      668.31     35.44 o 
  38   4   0      181.70      177.05     24.76 o 
  40   4   0      202.21      168.15     25.64 o 
  42   4   0       81.47      100.83     24.36 o 
   1   5   0     1116.72     1382.12     24.27 o 
   3   5   0       31.90       48.70      7.38 o 
   5   5   0      559.05      600.62     16.79 o 
   7   5   0      516.64      493.38     14.24 o 
   9   5   0      148.94      172.18      9.75 o 
  11   5   0     1028.78      944.29     28.47 o 
  13   5   0     6918.25     7121.04     81.95 o 
  15   5   0     3011.17     3079.47     46.42 o 
  17   5   0     1749.62     1555.55     28.29 o 
  19   5   0      243.25      311.27     17.20 o 
  21   5   0        0.46        7.75     11.49 o 
  23   5   0     1299.43     1303.31     37.43 o 
  25   5   0      115.10      115.97     16.53 o 
  27   5   0      197.73      174.71     20.60 o 
  29   5   0       16.75        8.22     13.18 o 
  31   5   0       31.34       18.87     14.55 o 
  33   5   0      103.34       77.07     18.03 o 
  35   5   0        1.53        0.00     15.73 o 
  37   5   0       27.91        7.72     17.72 o 
  39   5   0       78.13      147.24     25.02 o 
  41   5   0      222.76      336.55     33.15 o 
   0   6   0     7099.28     7725.78    111.24 o 
   2   6   0      547.47      556.62     16.26 o 
   4   6   0        6.47        4.54      8.15 o 
   6   6   0     1582.04     1650.05     29.48 o 
   8   6   0      837.54      939.58     20.51 o 
  10   6   0      989.99     1090.70     31.30 o 
  12   6   0      200.85      261.29     12.41 o 
  14   6   0       25.33       37.15      9.86 o 
  16   6   0      164.58      151.09     18.45 o 
  18   6   0     1033.66     1000.64     38.51 o 
  20   6   0       74.71       93.34     15.44 o 
  22   6   0      895.18      854.04     34.57 o 
  24   6   0      285.17      238.36     21.80 o 
  26   6   0      156.23      119.37     17.89 o 
  28   6   0       88.54      104.69     18.15 o 
  30   6   0       36.46       43.46     16.35 o 
  32   6   0        3.22        5.60     15.25 o 
  34   6   0       20.72       25.78     16.76 o 
  36   6   0        1.21        6.03     20.51 o 
  38   6   0      122.83      127.21     25.92 o 
  40   6   0       76.07      115.25     25.23 o 
   1   7   0     1132.42     1120.17     27.42 o 
   3   7   0      124.82      123.13     11.27 o 
   5   7   0      157.57      138.30     12.68 o 
   7   7   0      333.52      335.51     19.05 o 
   9   7   0     1641.67     1564.40     28.80 o 
  11   7   0     7942.34     7897.08     75.45 o 
  13   7   0      731.90      666.76     32.63 o 
  15   7   0     5495.59     5420.54     92.84 o 
  17   7   0      269.80      246.29     23.96 o 
  19   7   0       33.18       19.97     15.00 o 
  21   7   0      239.75      226.75     20.86 o 
  23   7   0      185.56      169.35     25.08 o 
  25   7   0      466.90      455.32     51.83 o 
  27   7   0      410.55      442.42     28.89 o 
  29   7   0       19.45       25.89     19.10 o 
  31   7   0       98.62       88.12     19.85 o 
  33   7   0        0.74       24.91     17.93 o 
  35   7   0      183.63      243.50     28.05 o 
  37   7   0       31.35       33.24     21.66 o 
   0   8   0     2550.92     2504.53     71.02 o 
   2   8   0      424.48      414.39     20.27 o 
   4   8   0      511.56      395.20     23.03 o 
   6   8   0     1713.06     1625.27     47.27 o 
   8   8   0      173.51      146.27     17.48 o 
  10   8   0     1651.05     1491.03     46.87 o 
  12   8   0     1553.82     1538.89     71.76 o 
  14   8   0      376.63      429.16     29.54 o 
  16   8   0        5.92        0.00     13.88 o 
  18   8   0      127.06      151.00     24.76 o 
  20   8   0       46.83       25.84     16.32 o 
  22   8   0      374.20      396.71     27.39 o 
  24   8   0        2.03        0.00     13.93 o 
  26   8   0       56.44       24.27     15.96 o 
  28   8   0      219.59      205.79     44.95 o 
  30   8   0      557.51      615.52     35.83 o 
  32   8   0      245.42      252.41     28.21 o 
  34   8   0      134.99      162.52     26.40 o 
  36   8   0      176.08      182.69     28.95 o 
   1   9   0       86.00       81.83     16.90 o 
   3   9   0      634.52      608.99     30.93 o 
   5   9   0      367.63      326.41     27.19 o 
   7   9   0      759.06      647.15     37.04 o 
   9   9   0       71.15       37.42     17.00 o 
  11   9   0       58.21       34.37     16.46 o 
  13   9   0      204.40      207.36     25.23 o 
  15   9   0      649.07      670.23     37.43 o 
  17   9   0        1.26        0.00     14.95 o 
  19   9   0      559.70      559.81     37.53 o 
  21   9   0      329.67      293.33     30.90 o 
  23   9   0      105.59      114.64     20.19 o 
  25   9   0      126.21       82.13     20.48 o 
  27   9   0       34.93       30.95     18.72 o 
  29   9   0        0.37        0.00     16.80 o 
  31   9   0        3.68        6.53     18.40 o 
  33   9   0       50.51       62.50     21.94 o 
   0  10   0       47.67       15.36     19.99 o 
   2  10   0        0.04        0.00     12.40 o 
   4  10   0      125.42       95.61     20.53 o 
   6  10   0       32.30       41.98     17.87 o 
   8  10   0        0.03       53.55     18.69 o 
  10  10   0      178.25      166.33     25.35 o 
  12  10   0       52.29       18.59     17.53 o 
  14  10   0        8.47        0.00     28.76 o 
  16  10   0        2.57        0.00     18.27 o 
  18  10   0        0.95        6.15     18.08 o 
  20  10   0       34.13       24.44     19.96 o 
  22  10   0       51.43       61.67     19.68 o 
  24  10   0      178.17      240.15     27.68 o 
  26  10   0       23.40       66.27     21.33 o 
  28  10   0        4.69        5.68     19.42 o 
  30  10   0       10.19       51.87     21.73 o 
   1  11   0        2.16        0.00     20.88 o 
   3  11   0       71.41       63.04     33.44 o 
   5  11   0       14.47       18.12     16.95 o 
   7  11   0       15.21       54.64     21.20 o 
   9  11   0      232.89      278.84     30.78 o 
  11  11   0       28.46        6.35     20.35 o 
  13  11   0       96.51       49.67     20.89 o 
  15  11   0        0.08        0.00     18.40 o 
  17  11   0       46.90       23.94     22.66 o 
  19  11   0        0.45        0.00     18.35 o 
  21  11   0       32.17       52.03     28.27 o 
  23  11   0       15.35       30.63     21.19 o 
  25  11   0        0.24        0.00     19.42 o 
   0  12   0      762.51     1042.69     90.92 o 
   2  12   0      324.34      355.99     51.36 o 
   4  12   0       60.14       54.48     23.32 o 
   6  12   0       10.00       11.41     21.47 o 
   8  12   0       25.79       45.38     22.23 o 
  10  12   0      106.33      105.72     25.26 o 
  12  12   0       49.75       42.31     23.86 o 
  14  12   0       36.81       31.43     47.96 o 
  16  12   0      288.78      385.10     38.83 o 
  18  12   0       23.28        0.00     22.60 o 
  20  12   0       65.27       49.59     28.78 o 
   1  13   0       68.12      105.06     31.92 o 
   3  13   0       35.03       19.80     23.26 o 
   5  13   0       32.02       28.27     24.68 o 
   7  13   0      154.56      224.56     34.26 o 
   9  13   0       45.04       66.52     25.29 o 
 -45   1   1        6.13       23.39     20.66 o 
 -43   1   1        3.70        4.65     18.66 o 
 -41   1   1      477.14      530.22     34.20 o 
 -39   1   1      453.28      469.27     31.50 o 
 -37   1   1      304.16      293.28     26.03 o 
 -35   1   1      371.65      354.25     27.57 o 
 -33   1   1      191.19      187.09     20.25 o 
 -31   1   1      141.75      150.74     18.27 o 
 -29   1   1      653.34      604.62     27.32 o 
 -27   1   1        3.15       21.91     11.71 o 
 -25   1   1     3885.28     3813.77     47.37 o 
 -23   1   1     1044.57     1086.11     23.28 o 
 -21   1   1       51.96       15.68      6.63 o 
 -19   1   1      165.05      134.82      6.80 o 
 -17   1   1     5850.33     5933.00     48.78 o 
 -15   1   1    15445.49    16013.45    107.03 o 
 -13   1   1     5247.53     5452.29     46.79 o 
 -11   1   1     2467.49     2678.45     26.58 o 
  -9   1   1     3388.93     3491.44     30.73 o 
  -7   1   1      504.83      478.61     10.85 o 
  -5   1   1      140.93      181.79      6.73 o 
  -3   1   1    85397.13    85424.84    959.09 o 
  -1   1   1     9334.26     9342.45     98.38 o 
   1   1   1    14790.48    15848.24    116.41 o 
   3   1   1     6092.91     5788.03     52.23 o 
   5   1   1    11003.63    11587.62     99.26 o 
   7   1   1    19483.93    19337.16    146.92 o 
   9   1   1    12014.20    12167.31    125.43 o 
  11   1   1     2182.03     2001.25     30.22 o 
  13   1   1     1974.64     1922.66     27.25 o 
  15   1   1    18386.28    18667.66    147.23 o 
  17   1   1     3795.04     3643.03     39.57 o 
  19   1   1      245.17      252.32     12.09 o 
  21   1   1     2024.62     1890.52     29.68 o 
  23   1   1      531.65      469.97     15.26 o 
  25   1   1      106.85      109.63     14.73 o 
  27   1   1     1261.65     1261.93     48.76 o 
  29   1   1      542.93      523.62     34.29 o 
  31   1   1       41.26       46.17     15.05 o 
  33   1   1       28.64       38.63     14.66 o 
  35   1   1       17.51       16.37     14.28 o 
  37   1   1      118.75      183.80     24.09 o 
  39   1   1      441.27      471.57     33.47 o 
  41   1   1      463.14      511.24     35.10 o 
  43   1   1      363.78      424.54     34.24 o 
 -44   2   1        0.11        0.00     18.23 o 
 -42   2   1      531.57      480.12     34.98 o 
 -40   2   1      633.56      677.44     37.37 o 
 -38   2   1      143.45      175.32     22.62 o 
 -36   2   1      405.10      377.40     40.26 o 
 -34   2   1        1.29       14.75     13.50 o 
 -32   2   1      274.73      250.26     22.09 o 
 -30   2   1     2757.38     2547.53     53.86 o 
 -28   2   1      829.56      858.48     44.16 o 
 -26   2   1     4125.24     3994.07     62.87 o 
 -24   2   1      923.26      811.62     27.15 o 
 -22   2   1     3411.62     3313.68     41.67 o 
 -20   2   1       34.82       25.92      6.90 o 
 -18   2   1      203.65      291.71     11.74 o 
 -16   2   1      460.07      425.06     13.23 o 
 -14   2   1    24851.49    25295.56    173.61 o 
 -12   2   1      579.04      649.72     12.43 o 
 -10   2   1     5122.92     4779.02     41.49 o 
  -8   2   1    34943.31    34765.43    277.34 o 
  -6   2   1     9124.29     9130.31     96.28 o 
  -4   2   1     3833.14     3728.57     45.90 o 
  -2   2   1    30736.14    30456.89    282.20 o 
   0   2   1     8123.94     8587.87     76.55 o 
   2   2   1     1768.78     1681.64     20.11 o 
   4   2   1    50852.66    51398.88    409.97 o 
   6   2   1      937.21      799.77     15.57 o 
   8   2   1      138.44      189.47      8.65 o 
  10   2   1       48.63       14.75     11.17 o 
  12   2   1     3590.30     3786.24     41.84 o 
  14   2   1      350.97      336.43     12.61 o 
  16   2   1     2941.97     3030.49     42.35 o 
  18   2   1     2438.26     2356.30     29.14 o 
  20   2   1     2676.15     2630.11     32.30 o 
  22   2   1      390.06      355.91     17.24 o 
  24   2   1     1767.01     1622.05     33.27 o 
  26   2   1     7247.01     6761.82     90.40 o 
  28   2   1     1840.29     1844.90     44.64 o 
  30   2   1      438.32      379.44     24.65 o 
  32   2   1       12.76        0.00     14.29 o 
  34   2   1      232.40      223.20     23.02 o 
  36   2   1      316.27      326.74     26.60 o 
  38   2   1      341.82      365.69     29.53 o 
  40   2   1        1.28        2.18     17.74 o 
  42   2   1       90.15       95.68     23.50 o 
  44   2   1       10.73       32.16     21.47 o 
 -43   3   1        5.03        0.00     18.74 o 
 -41   3   1        0.08        0.00     16.73 o 
 -39   3   1        1.23        0.00     15.50 o 
 -37   3   1        8.37       18.08     15.95 o 
 -35   3   1     1396.56     1396.38     44.88 o 
 -33   3   1      319.86      345.59     24.92 o 
 -31   3   1       17.65       16.69     12.96 o 
 -29   3   1     1707.66     1798.01     54.33 o 
 -27   3   1     1217.79     1202.23     36.12 o 
 -25   3   1     2985.25     2901.86     46.56 o 
 -23   3   1      888.23      937.06     25.23 o 
 -21   3   1      218.66      265.98     13.14 o 
 -19   3   1     4725.93     4508.65     63.64 o 
 -17   3   1     3094.30     3289.66     33.36 o 
 -15   3   1     2707.12     2890.64     32.22 o 
 -13   3   1      133.73      154.29      9.83 o 
 -11   3   1    17214.21    17788.31    155.51 o 
  -9   3   1     3345.14     3217.04     46.84 o 
  -7   3   1     4938.85     5010.86     53.96 o 
  -5   3   1     7514.51     7283.51     70.61 o 
  -3   3   1        6.01        0.00      4.51 o 
  -1   3   1        5.58        2.23      4.52 o 
   1   3   1     3225.32     3107.06     33.05 o 
   3   3   1    10275.37     9930.89     74.45 o 
   5   3   1     6447.49     6837.30     67.09 o 
   7   3   1     5530.41     5355.94     50.65 o 
   9   3   1     6150.07     6617.48     60.68 o 
  11   3   1     3349.73     3344.48     41.30 o 
  13   3   1     3761.43     3842.62     42.57 o 
  15   3   1      330.84      466.23     16.16 o 
  17   3   1       28.41        0.00      6.44 o 
  19   3   1      768.30      867.94     20.46 o 
  21   3   1      356.62      355.95     16.77 o 
  23   3   1        0.31        2.90      8.87 o 
  25   3   1       40.40       13.88     12.74 o 
  27   3   1       50.37       47.50     13.17 o 
  29   3   1      415.84      383.27     24.56 o 
  31   3   1      373.77      374.84     30.00 o 
  33   3   1      208.93      211.85     22.32 o 
  35   3   1       75.11      100.77     19.18 o 
  37   3   1      217.19      239.38     26.04 o 
  39   3   1      204.58      207.42     26.27 o 
  41   3   1      169.25      206.69     27.87 o 
  43   3   1        2.70        7.64     19.05 o 
 -42   4   1       71.80      114.63     24.29 o 
 -40   4   1        8.54        0.00     16.94 o 
 -38   4   1      136.77      113.02     21.90 o 
 -36   4   1      147.55      126.86     21.42 o 
 -34   4   1       15.64        0.00     13.08 o 
 -32   4   1        0.08        0.00     16.19 o 
 -30   4   1      312.45      355.47     24.75 o 
 -28   4   1       11.11       10.38     13.45 o 
 -26   4   1      949.88      837.75     30.46 o 
 -24   4   1       35.42       27.23     10.64 o 
 -22   4   1      210.88      247.45     15.83 o 
 -20   4   1      256.27      268.49      9.94 o 
 -18   4   1      299.15      345.91     13.17 o 
 -16   4   1     1677.70     1622.52     26.49 o 
 -14   4   1      207.52      298.83     13.36 o 
 -12   4   1     7125.22     7472.88     68.83 o 
 -10   4   1      379.86      449.87     13.25 o 
  -8   4   1      891.53      898.06     21.44 o 
  -6   4   1      122.71       97.01      9.47 o 
  -4   4   1      472.21      556.64     14.99 o 
  -2   4   1      337.13      439.44     14.35 o 
   0   4   1     3318.44     3456.08     43.63 o 
   2   4   1      205.70      187.11      9.70 o 
   4   4   1     1279.58     1131.76     18.61 o 
   6   4   1     1487.78     1715.76     28.24 o 
   8   4   1      120.74      132.20      8.79 o 
  10   4   1       61.79       33.91      6.46 o 
  12   4   1      698.62      597.04     17.27 o 
  14   4   1     6074.79     6265.86     65.21 o 
  16   4   1      635.92      704.36     18.77 o 
  18   4   1      583.92      596.87     17.65 o 
  20   4   1      448.79      447.77     18.69 o 
  22   4   1       93.92       90.11     12.37 o 
  24   4   1      399.15      363.91     22.26 o 
  26   4   1     1313.39     1267.38     37.68 o 
  28   4   1       20.74        6.67     12.41 o 
  30   4   1       16.92        8.52     12.64 o 
  32   4   1       60.11       30.62     15.28 o 
  34   4   1        0.39        0.00     15.03 o 
  36   4   1        1.74       14.20     15.96 o 
  38   4   1        6.47       23.21     17.54 o 
  40   4   1      113.04       91.63     22.67 o 
  42   4   1       63.68       76.82     24.13 o 
 -41   5   1      336.45      428.60     35.02 o 
 -39   5   1      198.74      235.36     27.14 o 
 -37   5   1      634.48      682.37     36.86 o 
 -35   5   1      193.58      186.57     30.98 o 
 -33   5   1      615.52      652.18     33.29 o 
 -31   5   1      180.57      213.71     30.40 o 
 -29   5   1       19.51       25.17     13.62 o 
 -27   5   1        1.25        4.36     11.55 o 
 -25   5   1      721.20      619.53     27.80 o 
 -23   5   1      159.54      101.54     12.95 o 
 -21   5   1        5.63        0.00      9.32 o 
 -19   5   1        1.04        0.00      6.68 o 
 -17   5   1       41.64       35.99      9.87 o 
 -15   5   1        1.25        7.73      7.28 o 
 -13   5   1      861.25      996.06     18.81 o 
 -11   5   1      600.81      618.03     16.63 o 
  -9   5   1       60.35       96.59     10.61 o 
  -7   5   1      776.28      801.36     22.67 o 
  -5   5   1     2178.15     2217.22     49.50 o 
  -3   5   1     3992.61     5042.82     60.43 o 
  -1   5   1      811.89      780.55     18.98 o 
   1   5   1    12356.87    13140.63    111.32 o 
   3   5   1     4283.99     4575.81     51.14 o 
   5   5   1     1147.87     1220.72     32.89 o 
   7   5   1     3287.79     3527.45     38.85 o 
   9   5   1       45.02       94.53      8.35 o 
  11   5   1       82.45      134.80      9.84 o 
  13   5   1     4049.15     3881.65     42.83 o 
  15   5   1     1341.72     1263.31     22.65 o 
  17   5   1       23.98        3.84      8.65 o 
  19   5   1      267.96      278.06     16.72 o 
  21   5   1     2859.23     2732.96     52.51 o 
  23   5   1     2323.24     2096.41     47.18 o 
  25   5   1        9.84        0.00     11.72 o 
  27   5   1      154.48       98.39     17.32 o 
  29   5   1        5.88        0.00     11.82 o 
  31   5   1       18.50        8.79     14.00 o 
  33   5   1      108.93      107.14     20.19 o 
  35   5   1       17.83       19.20     16.04 o 
  37   5   1       36.84       27.79     18.04 o 
  39   5   1       61.67       89.14     22.17 o 
  41   5   1       99.48       77.25     24.59 o 
 -40   6   1       70.06       73.62     22.48 o 
 -38   6   1      117.35      131.87     24.78 o 
 -36   6   1      108.74      108.75     24.25 o 
 -34   6   1        2.57        0.00     15.68 o 
 -32   6   1       51.54       78.92     17.97 o 
 -30   6   1       82.42       71.04     17.36 o 
 -28   6   1       48.44       51.66     15.68 o 
 -26   6   1     4198.98     3811.83     69.65 o 
 -24   6   1      504.11      450.29     34.63 o 
 -22   6   1        1.92        0.50     11.64 o 
 -20   6   1        1.68        0.00     14.33 o 
 -18   6   1     8745.25     8356.09     90.21 o 
 -16   6   1     2927.65     2928.88     51.19 o 
 -14   6   1     3361.36     3082.09     51.32 o 
 -12   6   1       37.01       32.77      8.10 o 
 -10   6   1     1167.24     1101.45     21.96 o 
  -8   6   1     4297.38     4022.93     55.11 o 
  -6   6   1     6219.61     5648.55     61.77 o 
  -4   6   1     2632.13     2527.54     37.33 o 
  -2   6   1     1855.89     1976.01     29.81 o 
   0   6   1     1339.63     1388.55     24.76 o 
   2   6   1     1199.03     1097.48     22.05 o 
   4   6   1     2877.37     2919.52     37.15 o 
   6   6   1     1978.69     2053.07     30.22 o 
   8   6   1      920.32      922.00     20.50 o 
  10   6   1       24.70       29.23      7.72 o 
  12   6   1       70.44       81.48     11.76 o 
  14   6   1       53.51       38.84     11.38 o 
  16   6   1     1892.12     1753.52     39.89 o 
  18   6   1     7067.46     6900.70     89.39 o 
  20   6   1     1324.53     1232.96     37.16 o 
  22   6   1       94.32       90.97     16.02 o 
  24   6   1        0.22        2.61     12.42 o 
  26   6   1     1742.38     1744.31     47.30 o 
  28   6   1     1357.42     1408.97     44.08 o 
  30   6   1      607.36      642.97     33.03 o 
  32   6   1      245.51      271.84     27.50 o 
  34   6   1       38.75       36.37     21.34 o 
  36   6   1        2.79       24.50     17.71 o 
  38   6   1      269.36      273.54     30.43 o 
  40   6   1      181.90      195.75     28.80 o 
 -39   7   1      120.68      139.91     26.83 o 
 -37   7   1      388.59      479.92     46.34 o 
 -35   7   1      115.54       89.38     30.15 o 
 -33   7   1        0.05        0.00     16.82 o 
 -31   7   1       22.23       35.08     16.57 o 
 -29   7   1      335.62      307.81     26.61 o 
 -27   7   1     2092.64     2083.59     73.02 o 
 -25   7   1        0.24        0.00     13.28 o 
 -23   7   1        0.20        0.00     12.61 o 
 -21   7   1      297.47      315.01     27.74 o 
 -19   7   1        0.21       11.50     14.03 o 
 -17   7   1     1765.68     1572.78     63.78 o 
 -15   7   1     9136.39     8546.29    103.57 o 
 -13   7   1      223.94      150.99     22.09 o 
 -11   7   1      284.39      311.37     16.81 o 
  -9   7   1     2007.77     1963.64     41.21 o 
  -7   7   1      636.69      585.45     23.58 o 
  -5   7   1      317.91      299.76     15.89 o 
  -3   7   1      812.33      811.31     21.12 o 
  -1   7   1       98.02       83.55     10.27 o 
   1   7   1     3569.21     3315.49     42.69 o 
   3   7   1     2235.20     2305.79     35.04 o 
   5   7   1     2486.54     2407.69     37.18 o 
   7   7   1      295.21      261.46     22.19 o 
   9   7   1     2488.50     2375.22     39.54 o 
  11   7   1     2692.56     2724.92     43.32 o 
  13   7   1     3266.09     3121.74     58.31 o 
  15   7   1      134.71      130.47     20.50 o 
  17   7   1      474.86      429.29     28.85 o 
  19   7   1      264.59      266.65     25.29 o 
  21   7   1        5.66       17.58     16.03 o 
  23   7   1      106.77      140.59     20.26 o 
  25   7   1       38.07       21.59     15.18 o 
  27   7   1        0.02       23.68     16.53 o 
  29   7   1      106.21       73.17     17.81 o 
  31   7   1      101.79      116.86     20.93 o 
  33   7   1       55.07       51.39     20.16 o 
  35   7   1      128.76      174.19     35.58 o 
  37   7   1      333.78      479.66     36.86 o 
 -36   8   1       64.39       94.27     23.95 o 
 -34   8   1       14.14       27.01     18.96 o 
 -32   8   1      127.11      129.44     24.17 o 
 -30   8   1      337.44      323.64     29.31 o 
 -28   8   1       19.88        0.00     15.19 o 
 -26   8   1       56.58       47.34     18.60 o 
 -24   8   1        7.22       20.43     15.42 o 
 -22   8   1      359.10      320.81     25.81 o 
 -20   8   1        0.55        0.96     14.55 o 
 -18   8   1      173.44      196.56     28.27 o 
 -16   8   1      586.95      585.33     33.54 o 
 -14   8   1      351.05      351.03     27.25 o 
 -12   8   1      782.98      890.83     38.60 o 
 -10   8   1      347.89      376.13     22.68 o 
  -8   8   1      166.87      162.87     17.91 o 
  -6   8   1      644.13      587.55     25.91 o 
  -4   8   1     1253.30     1142.28     30.16 o 
  -2   8   1      542.60      528.94     21.93 o 
   0   8   1       80.75      112.21     13.56 o 
   2   8   1      271.40      240.02     17.05 o 
   4   8   1      796.00      767.72     27.54 o 
   6   8   1      587.87      512.50     37.94 o 
   8   8   1     2901.29     2723.65     46.63 o 
  10   8   1      288.48      335.59     26.98 o 
  12   8   1      387.57      444.14     29.67 o 
  14   8   1        5.78       21.21     23.72 o 
  16   8   1       59.42       61.54     18.27 o 
  18   8   1      106.95      128.28     21.26 o 
  20   8   1      714.09      770.70     39.01 o 
  22   8   1      103.06       74.52     22.42 o 
  24   8   1        1.40        0.00     14.53 o 
  26   8   1       18.67       32.53     16.50 o 
  28   8   1        0.19        7.79     15.12 o 
  30   8   1        1.03       20.48     23.60 o 
  32   8   1      333.81      288.22     29.29 o 
  34   8   1        0.58        0.00     19.25 o 
 -33   9   1        9.56       23.39     19.29 o 
 -31   9   1       22.13       27.49     19.72 o 
 -29   9   1      450.67      416.02     32.84 o 
 -27   9   1       42.91       49.40     19.87 o 
 -25   9   1      154.16      162.55     23.85 o 
 -23   9   1      328.51      334.20     28.05 o 
 -21   9   1      121.19      119.36     20.60 o 
 -19   9   1      255.80      315.63     30.59 o 
 -17   9   1       23.94       20.00     17.68 o 
 -15   9   1        0.24        8.35     16.18 o 
 -13   9   1        4.58       30.84     17.14 o 
 -11   9   1      265.26      231.81     25.44 o 
  -9   9   1       83.72       51.30     17.68 o 
  -7   9   1      195.19      129.19     40.76 o 
  -5   9   1      577.99      538.83     32.20 o 
  -3   9   1      209.90      196.78     19.85 o 
  -1   9   1      144.62      179.92     19.09 o 
   1   9   1        0.64        0.28     11.65 o 
   3   9   1      563.92      500.16     23.74 o 
   5   9   1      617.66      555.50     38.87 o 
   7   9   1     1474.44     1404.35     39.40 o 
   9   9   1      264.42      302.80     27.25 o 
  11   9   1      792.16      723.44     85.07 o 
  13   9   1       29.57       24.81     16.73 o 
  15   9   1       93.39      114.73     21.57 o 
  17   9   1      574.33      508.32     34.42 o 
  19   9   1        0.21        0.00     15.10 o 
  21   9   1        0.90        0.00     16.75 o 
  23   9   1        0.72        8.33     15.90 o 
  25   9   1       23.70       27.68     17.65 o 
  27   9   1        5.87        0.00     17.12 o 
  29   9   1       32.54       54.26     20.09 o 
  31   9   1        6.76        0.00     17.02 o 
  33   9   1       46.24       58.28     23.42 o 
 -30  10   1      454.35      447.21     35.97 o 
 -28  10   1       29.44        9.23     23.67 o 
 -26  10   1       11.05        1.92     18.17 o 
 -24  10   1      113.24      104.89     22.68 o 
 -22  10   1      473.63      509.26     34.06 o 
 -20  10   1      163.52      100.02     24.88 o 
 -18  10   1      198.67      237.29     28.88 o 
 -16  10   1      144.90      159.82     25.85 o 
 -14  10   1      806.06      866.92     42.47 o 
 -12  10   1      134.64       92.42     21.71 o 
 -10  10   1        1.36        0.00     16.10 o 
  -8  10   1     2246.36     2227.00     63.57 o 
  -6  10   1      814.03      885.36     41.49 o 
  -4  10   1      500.89      523.51     36.72 o 
  -2  10   1      434.47      393.29     26.90 o 
   0  10   1        3.69        0.00     12.55 o 
   2  10   1      220.82      167.24     20.29 o 
   4  10   1        0.82        0.00     12.45 o 
   6  10   1       12.07       10.05     15.35 o 
   8  10   1       71.00       30.25     17.13 o 
  10  10   1        5.36        0.00     16.03 o 
  12  10   1        4.01        0.00     16.49 o 
  14  10   1       22.06        0.00     32.12 o 
  16  10   1      201.76      235.10     28.99 o 
  18  10   1      429.32      450.02     38.53 o 
  20  10   1      623.57      708.77     54.08 o 
  22  10   1      408.55      498.30     34.48 o 
  24  10   1      302.22      309.47     30.37 o 
  26  10   1      308.00      357.29     32.68 o 
  28  10   1      173.34      178.16     27.48 o 
 -25  11   1      106.32      182.67     27.41 o 
 -23  11   1      224.37      332.83     31.84 o 
 -21  11   1       31.97       18.78     21.21 o 
 -19  11   1        1.03        7.19     23.39 o 
 -17  11   1       54.34       32.53     24.07 o 
 -15  11   1      228.60      219.46     53.49 o 
 -13  11   1       97.31       89.36     24.86 o 
 -11  11   1        2.59        0.00     17.68 o 
  -9  11   1        2.81       26.67     20.15 o 
  -7  11   1        0.51        8.01     17.10 o 
  -5  11   1       39.25       56.03     20.19 o 
  -3  11   1       22.30       31.75     19.51 o 
  -1  11   1       93.92      113.55     20.75 o 
   1  11   1      195.67      159.89     22.25 o 
   3  11   1        4.88        0.00     19.78 o 
   5  11   1      427.46      357.11     32.82 o 
   7  11   1      378.20      376.81     33.16 o 
   9  11   1       91.20       77.52     23.06 o 
  11  11   1      568.07      642.76     40.97 o 
  13  11   1      140.10      141.43     25.96 o 
  15  11   1       34.53       11.48     20.29 o 
  17  11   1        6.22       12.88     23.38 o 
  19  11   1       28.46       29.87     21.48 o 
  21  11   1      378.37      430.11     39.72 o 
  23  11   1        0.14       22.50     20.88 o 
  25  11   1        5.54        4.36     20.95 o 
 -20  12   1        4.95       14.25     23.33 o 
 -18  12   1       53.32      109.74     43.84 o 
 -16  12   1        0.72        0.00     20.14 o 
 -14  12   1        2.45        0.00     21.70 o 
 -12  12   1       22.43        3.99     21.59 o 
 -10  12   1       25.74       27.93     21.35 o 
  -8  12   1        6.70       35.48     23.01 o 
  -6  12   1      209.25      301.42     33.64 o 
  -4  12   1       19.34       36.01     21.59 o 
  -2  12   1       41.91       47.55     19.89 o 
   0  12   1        5.62        4.98     25.41 o 
   2  12   1        0.07        9.92     18.87 o 
   4  12   1      175.12      159.18     28.55 o 
   6  12   1       44.77       52.20     23.09 o 
   8  12   1      208.90      213.79     30.83 o 
  10  12   1       73.84       60.45     24.64 o 
  12  12   1        2.44       28.72     21.50 o 
  14  12   1        3.97        0.00     28.16 o 
  16  12   1       44.30       49.37     24.00 o 
  18  12   1        9.01       23.40     24.28 o 
  -9  13   1       67.72      105.89     28.58 o 
  -7  13   1      126.70      157.55     32.50 o 
  -5  13   1        0.66        0.00     25.32 o 
  -3  13   1       40.35       10.95     25.00 o 
  -1  13   1       16.14       26.55     36.25 o 
   1  13   1        1.20       18.33     47.47 o 
   3  13   1       12.23        3.08     20.69 o 
   5  13   1      108.43      159.75     55.42 o 
   7  13   1      145.17      205.55     31.99 o 
   9  13   1       30.22       47.38     25.02 o 
 -46   0   2       85.41      141.09     36.69 o 
 -44   0   2     2248.13     2336.73    258.97 o 
 -42   0   2      487.56      633.86     52.69 o 
 -40   0   2      546.37      626.08     48.93 o 
 -38   0   2        5.02        0.00     20.15 o 
 -36   0   2      161.26      179.95     29.89 o 
 -34   0   2       52.96       48.93     21.63 o 
 -32   0   2      482.36      401.17     34.88 o 
 -30   0   2     4166.64     3879.44     92.79 o 
 -28   0   2      206.50      210.46     19.70 o 
 -26   0   2      905.74     1079.53     50.45 o 
 -24   0   2    14709.59    13657.23    133.20 o 
 -22   0   2     7810.20     7850.64     84.81 o 
 -20   0   2      215.40      361.06     25.43 o 
 -18   0   2     8721.45     8454.57    100.15 o 
 -16   0   2     2062.07     2153.59     37.94 o 
 -14   0   2     4272.06     3989.95     53.43 o 
 -12   0   2     6552.73     6136.14     70.43 o 
 -10   0   2    16888.36    18452.92    177.46 o 
  -8   0   2    31712.82    32107.36    316.24 o 
  -6   0   2     2623.33     2804.41     36.83 o 
  -4   0   2    16986.28    17167.99    217.94 o 
  -2   0   2    20252.03    20492.00    203.32 o 
   0   0   2     8582.83     7926.35     92.25 o 
   2   0   2    33011.62    33393.70    322.29 o 
   4   0   2     1449.56     1554.65     19.56 o 
   6   0   2    20486.80    20122.48    194.13 o 
   8   0   2     3198.15     3083.93     34.58 o 
  10   0   2      395.04      481.32     14.87 o 
  12   0   2    13598.53    12916.20    133.04 o 
  14   0   2     7226.27     7210.05     85.53 o 
  16   0   2     3145.54     3086.84     49.60 o 
  18   0   2     6648.81     6249.52     82.32 o 
  20   0   2       77.94      129.87     10.03 o 
  22   0   2     5329.76     5065.60     62.34 o 
  24   0   2     5986.07     5457.43    101.64 o 
  26   0   2      119.47      187.05     24.78 o 
  28   0   2      321.99      350.47     31.94 o 
  30   0   2      201.46      177.33     27.67 o 
  32   0   2     1310.81     1312.03     58.17 o 
  34   0   2        0.84        0.00     18.43 o 
  36   0   2       66.95       43.21     24.74 o 
  38   0   2       72.47       29.79     24.61 o 
  40   0   2       40.35       46.93     29.22 o 
  42   0   2      533.02      610.96     54.50 o 
  44   0   2     1021.93     1040.63    228.16 o 
 -45   1   2       48.26       69.05     22.43 o 
 -43   1   2      316.68      304.53     30.44 o 
 -41   1   2      316.30      331.78     37.64 o 
 -39   1   2      345.13      333.97     28.11 o 
 -37   1   2      276.44      259.16     24.73 o 
 -35   1   2       50.16        0.60     13.17 o 
 -33   1   2      131.95      108.12     17.19 o 
 -31   1   2     1527.37     1478.27     40.62 o 
 -29   1   2     2088.85     2048.70     42.09 o 
 -27   1   2     2604.53     2492.64     38.21 o 
 -25   1   2      488.29      358.29     13.85 o 
 -23   1   2     1663.23     1797.40     31.78 o 
 -21   1   2      682.11      670.25     14.45 o 
 -19   1   2       12.43       34.73      5.11 o 
 -17   1   2      294.58      364.35     12.66 o 
 -15   1   2       16.27       11.82      4.78 o 
 -13   1   2      804.19      695.28     12.02 o 
 -11   1   2        1.25        7.47      2.74 o 
  -9   1   2      821.18      800.38      9.41 o 
  -7   1   2    39553.28    40609.84    230.64 o 
  -5   1   2    18794.60    19751.14    123.94 o 
  -3   1   2    58637.57    59106.48    604.25 o 
  -1   1   2    19644.51    20736.63    196.52 o 
   1   1   2     3703.31     3719.29     36.03 o 
   3   1   2    53048.04    53185.64    685.13 o 
   5   1   2    10974.14    10829.19     91.46 o 
   7   1   2    22797.33    22300.39    129.28 o 
   9   1   2     2596.14     2710.23     22.69 o 
  11   1   2      768.71      768.40     12.86 o 
  13   1   2        5.39       35.69      5.40 o 
  15   1   2     1867.08     1899.37     23.58 o 
  17   1   2      683.30      693.12     13.06 o 
  19   1   2       26.29       32.72      7.55 o 
  21   1   2      556.70      544.86     21.06 o 
  23   1   2       99.02       97.58     11.01 o 
  25   1   2      377.72      364.63     18.52 o 
  27   1   2     1258.91     1241.97     36.96 o 
  29   1   2     3730.69     3819.44     76.96 o 
  31   1   2      418.05      368.57     25.15 o 
  33   1   2      569.07      547.27     29.82 o 
  35   1   2       59.24       46.47     19.52 o 
  37   1   2        1.09        6.81     15.73 o 
  39   1   2      499.36      448.34     32.49 o 
  41   1   2      145.11      170.10     28.57 o 
  43   1   2       28.82       62.83     22.94 o 
 -44   2   2       15.43        9.64     18.66 o 
 -42   2   2       94.09      129.56     23.48 o 
 -40   2   2        4.20        0.00     15.77 o 
 -38   2   2       45.20       57.56     16.89 o 
 -36   2   2      196.34      204.49     22.19 o 
 -34   2   2      124.28      126.44     18.75 o 
 -32   2   2       41.76       68.72     15.13 o 
 -30   2   2       13.94        0.00     10.84 o 
 -28   2   2     1740.92     1634.89     35.43 o 
 -26   2   2     2297.83     2171.55     35.49 o 
 -24   2   2      126.65      124.26     11.02 o 
 -22   2   2        1.27        0.00      6.66 o 
 -20   2   2     3691.95     3791.49     42.79 o 
 -18   2   2     1095.89     1141.90     16.91 o 
 -16   2   2     6315.19     6640.21     58.39 o 
 -14   2   2    30717.06    34161.39    211.39 o 
 -12   2   2    11680.10    13052.17     88.06 o 
 -10   2   2     2724.69     2625.33     24.98 o 
  -8   2   2     1987.32     2296.11     21.97 o 
  -6   2   2    13617.06    13329.83    112.79 o 
  -4   2   2     5557.65     5616.90     52.78 o 
  -2   2   2     1786.94     1863.60     22.23 o 
   0   2   2      256.10      216.20      6.85 o 
   2   2   2      131.65      102.99      5.02 o 
   4   2   2     7890.22     8543.28     68.93 o 
   6   2   2      235.49      178.97      6.71 o 
   8   2   2      710.42      580.78     10.96 o 
  10   2   2       55.10       67.31      4.52 o 
  12   2   2     6562.37     7193.05     50.87 o 
  14   2   2    12094.24    13022.59     90.57 o 
  16   2   2      949.74      948.57     19.79 o 
  18   2   2     2227.51     2294.32     31.08 o 
  20   2   2     2962.11     3039.26     35.71 o 
  22   2   2      270.14      214.10     12.10 o 
  24   2   2      547.85      569.80     20.43 o 
  26   2   2      425.21      455.73     24.52 o 
  28   2   2      587.44      501.99     26.32 o 
  30   2   2       26.40       47.91     28.65 o 
  32   2   2        0.37        0.00     12.99 o 
  34   2   2       14.03       25.57     15.86 o 
  36   2   2      146.75       68.06     17.44 o 
  38   2   2        2.25       20.98     17.05 o 
  40   2   2       47.43       79.41     20.67 o 
  42   2   2      128.98      176.51     26.69 o 
 -45   3   2        0.29       18.66     19.79 o 
 -43   3   2        9.39        8.04     18.11 o 
 -41   3   2       42.80        8.68     17.69 o 
 -39   3   2      294.52      261.73     27.34 o 
 -37   3   2       28.77       32.87     17.86 o 
 -35   3   2      584.84      618.62     44.10 o 
 -33   3   2      330.56      356.62     25.16 o 
 -31   3   2      223.39      256.67     21.68 o 
 -29   3   2     3094.31     2525.69     52.57 o 
 -27   3   2     2400.35     2087.30     39.89 o 
 -25   3   2     2648.68     2463.54     37.97 o 
 -23   3   2      293.27      282.38     14.09 o 
 -21   3   2      840.41      995.82     21.85 o 
 -19   3   2      118.05       78.24      6.54 o 
 -17   3   2      284.24      278.20     10.42 o 
 -15   3   2     1067.89     1005.48     18.80 o 
 -13   3   2     1991.22     1845.90     23.13 o 
 -11   3   2    11372.37    12579.35    101.92 o 
  -9   3   2    14144.63    15363.59    119.54 o 
  -7   3   2      274.77      230.49      9.25 o 
  -5   3   2     3703.87     3734.16     47.03 o 
  -3   3   2     3705.65     3754.59     33.99 o 
  -1   3   2     2906.70     2837.60     30.93 o 
   1   3   2     8884.60     8690.95     66.49 o 
   3   3   2     1155.46     1251.21     16.28 o 
   5   3   2    11014.69    11643.00     85.18 o 
   7   3   2       43.47       22.49      5.53 o 
   9   3   2     3609.16     3785.11     36.96 o 
  11   3   2     5751.98     6597.89     56.48 o 
  13   3   2        0.27        5.99      5.27 o 
  15   3   2       60.15       71.03      8.40 o 
  17   3   2      454.31      448.22     20.03 o 
  19   3   2      480.45      445.07     16.05 o 
  21   3   2       26.68       12.36      7.93 o 
  23   3   2      261.89      251.79     16.39 o 
  25   3   2     2739.60     2627.54     52.27 o 
  27   3   2     2610.55     2272.63     70.19 o 
  29   3   2     3032.04     2753.61     65.87 o 
  31   3   2      467.71      424.89     26.85 o 
  33   3   2        9.79       29.81     15.07 o 
  35   3   2      582.09      672.95     34.39 o 
  37   3   2       48.71       51.11     18.19 o 
  39   3   2       21.80       13.86     18.26 o 
  41   3   2      195.88      174.98     26.58 o 
  43   3   2      163.95      174.90     30.74 o 
 -44   4   2      709.24      806.54     43.79 o 
 -42   4   2       96.72      141.72     24.86 o 
 -40   4   2      177.78      218.92     26.19 o 
 -38   4   2      180.87      217.26     25.35 o 
 -36   4   2        3.46        0.00     13.39 o 
 -34   4   2       16.35       33.23     14.94 o 
 -32   4   2       93.60       81.26     17.51 o 
 -30   4   2     1214.48     1144.87     37.36 o 
 -28   4   2       53.76       69.89     15.04 o 
 -26   4   2      162.15      155.58     15.04 o 
 -24   4   2     3434.34     3280.73     87.52 o 
 -22   4   2     8388.22     7787.95    133.97 o 
 -20   4   2     1686.18     1637.47     24.46 o 
 -18   4   2     1096.72      982.61     19.48 o 
 -16   4   2     5620.72     5687.42     51.04 o 
 -14   4   2     2828.81     2984.29     36.04 o 
 -12   4   2     7430.08     7649.66     72.25 o 
 -10   4   2     9728.53    10165.14     88.50 o 
  -8   4   2     2040.76     2257.37     30.51 o 
  -6   4   2     4437.46     5137.25     51.37 o 
  -4   4   2     2567.63     2853.44     46.20 o 
  -2   4   2       31.64       38.43      6.19 o 
   0   4   2     1860.98     2005.56     27.29 o 
   2   4   2      378.29      480.07     18.14 o 
   4   4   2     1853.42     1836.36     24.08 o 
   6   4   2     1778.50     2214.98     27.23 o 
   8   4   2        7.82        1.35      5.27 o 
  10   4   2     5145.60     4908.80     47.24 o 
  12   4   2     9300.72     9774.06     79.58 o 
  14   4   2     8038.47     8075.83     69.99 o 
  16   4   2     1024.45      970.51     16.41 o 
  18   4   2     1503.77     1400.40     26.77 o 
  20   4   2     4059.03     3914.94     53.82 o 
  22   4   2     2278.63     2078.33     39.46 o 
  24   4   2     3143.84     2881.20     55.74 o 
  26   4   2       77.38      110.50     20.35 o 
  28   4   2      765.99      649.89     30.27 o 
  30   4   2      611.88      612.90     30.77 o 
  32   4   2       12.90       14.34     14.69 o 
  34   4   2       22.90       18.74     15.96 o 
  36   4   2      128.21      129.23     21.94 o 
  38   4   2      229.68      260.47     27.80 o 
  40   4   2      144.32      180.64     26.13 o 
  42   4   2      533.75      582.34     39.03 o 
 -41   5   2      265.45      281.48     29.96 o 
 -39   5   2      111.64      134.29     23.68 o 
 -37   5   2      574.42      508.16     38.29 o 
 -35   5   2      154.61      186.81     22.54 o 
 -33   5   2      185.71      224.46     23.65 o 
 -31   5   2      348.89      379.39     36.38 o 
 -29   5   2      409.01      370.16     33.35 o 
 -27   5   2       89.90      120.62     16.64 o 
 -25   5   2        6.82       19.39     10.48 o 
 -23   5   2      142.07      187.74     15.78 o 
 -21   5   2     2027.10     2002.26     38.29 o 
 -19   5   2     1111.00     1096.38     21.35 o 
 -17   5   2       48.45       78.36      8.49 o 
 -15   5   2     2170.06     2006.80     33.97 o 
 -13   5   2       19.20       31.26      6.15 o 
 -11   5   2       40.40       52.93      8.66 o 
  -9   5   2     7424.96     7447.33     72.30 o 
  -7   5   2      436.67      424.38     17.52 o 
  -5   5   2     3052.57     3034.32     38.62 o 
  -3   5   2     7775.40     8430.06     70.87 o 
  -1   5   2     1752.06     1516.88     23.77 o 
   1   5   2     5448.05     5378.07     51.07 o 
   3   5   2     8405.09     9243.85     71.10 o 
   5   5   2     1351.28     1298.29     21.98 o 
   7   5   2     1164.06     1183.94     24.62 o 
   9   5   2     1521.63     1580.41     25.07 o 
  11   5   2      657.08      704.71     17.54 o 
  13   5   2     1226.47     1243.94     23.25 o 
  15   5   2       51.29       80.92      9.25 o 
  17   5   2      272.45      205.64     24.67 o 
  19   5   2      114.03      122.85     13.39 o 
  21   5   2      668.78      649.93     24.15 o 
  23   5   2        8.13       30.96     15.86 o 
  25   5   2      315.96      321.69     23.67 o 
  27   5   2      499.54      494.26     27.74 o 
  29   5   2      162.40      160.69     20.40 o 
  31   5   2      323.90      351.78     27.03 o 
  33   5   2      260.88      312.95     27.15 o 
  35   5   2      151.48      183.24     23.63 o 
  37   5   2      130.50       98.35     22.66 o 
  39   5   2       75.06       87.20     23.34 o 
  41   5   2      202.30      254.77     31.28 o 
 -40   6   2       24.33       62.73     24.42 o 
 -38   6   2       21.00        6.97     19.15 o 
 -36   6   2       52.49       39.23     19.08 o 
 -34   6   2       17.08       31.33     17.75 o 
 -32   6   2       25.74       48.64     20.01 o 
 -30   6   2        4.34        0.00     14.20 o 
 -28   6   2        5.90       26.05     14.55 o 
 -26   6   2      212.47      226.16     21.55 o 
 -24   6   2      209.24      179.51     18.66 o 
 -22   6   2      506.96      451.08     21.56 o 
 -20   6   2      278.31      243.28     17.23 o 
 -18   6   2    16092.61    15839.34    143.32 o 
 -16   6   2        3.09        0.00      9.43 o 
 -14   6   2     1711.92     1716.61     43.49 o 
 -12   6   2      877.83      867.65     31.75 o 
 -10   6   2      239.00      188.13     16.52 o 
  -8   6   2     2878.91     2980.55     41.94 o 
  -6   6   2      135.83      108.41     10.65 o 
  -4   6   2       13.70       24.55      7.67 o 
  -2   6   2      940.63      839.51     19.71 o 
   0   6   2      408.13      430.70     14.90 o 
   2   6   2       23.74       10.57      6.70 o 
   4   6   2        0.10        0.00      6.31 o 
   6   6   2        6.82       18.80      7.49 o 
   8   6   2     1053.61     1097.73     22.80 o 
  10   6   2        0.78        0.00      6.82 o 
  12   6   2     1803.53     1832.15     32.88 o 
  14   6   2      525.64      513.55     27.07 o 
  16   6   2      319.31      287.46     26.25 o 
  18   6   2     7342.41     7220.39    106.11 o 
  20   6   2       32.53       16.51     12.15 o 
  22   6   2       25.35       27.97     13.55 o 
  24   6   2      114.62      126.94     17.61 o 
  26   6   2       70.97       72.55     15.93 o 
  28   6   2       86.73       89.71     18.18 o 
  30   6   2        0.37        5.44     14.04 o 
  32   6   2        0.69        1.73     14.72 o 
  34   6   2       48.36       65.78     19.83 o 
  36   6   2       36.18       14.88     21.59 o 
  38   6   2       45.62       76.48     22.11 o 
 -39   7   2       27.75       26.21     21.95 o 
 -37   7   2       11.82       16.47     19.84 o 
 -35   7   2      172.74      208.07     26.93 o 
 -33   7   2     1296.35     1454.89     49.34 o 
 -31   7   2      309.55      323.64     36.88 o 
 -29   7   2       20.45        9.55     14.43 o 
 -27   7   2        6.83       20.55     21.06 o 
 -25   7   2      134.18      129.62     19.00 o 
 -23   7   2        9.50        0.00     11.77 o 
 -21   7   2      364.88      344.59     27.66 o 
 -19   7   2      804.86      806.42     38.92 o 
 -17   7   2      219.11      195.23     18.26 o 
 -15   7   2      286.59      367.80     21.96 o 
 -13   7   2     1310.38     1196.84     33.94 o 
 -11   7   2       72.36      103.22     15.27 o 
  -9   7   2     4061.23     4064.26     61.35 o 
  -7   7   2      515.08      529.40     22.44 o 
  -5   7   2      784.22      795.87     26.39 o 
  -3   7   2      220.84      204.30     14.45 o 
  -1   7   2      320.29      361.24     17.16 o 
   1   7   2       55.18       54.01      9.64 o 
   3   7   2      203.40      251.73     22.39 o 
   5   7   2        0.25        2.22      8.53 o 
   7   7   2      131.46      112.84     12.39 o 
   9   7   2     2427.87     2355.10     40.07 o 
  11   7   2        9.59       29.83     13.70 o 
  13   7   2      444.03      441.40     23.52 o 
  15   7   2      301.97      309.12     21.32 o 
  17   7   2     1077.63     1111.00     35.90 o 
  19   7   2      270.83      298.47     26.43 o 
  21   7   2      530.97      524.60     28.25 o 
  23   7   2       67.99       64.39     16.61 o 
  25   7   2       15.73       36.29     15.33 o 
  27   7   2      205.37      204.38     23.78 o 
  29   7   2      192.53      162.07     23.04 o 
  31   7   2       43.57       36.52     17.96 o 
  33   7   2     1435.65     1617.95     53.69 o 
  35   7   2      139.74      181.60     32.81 o 
  37   7   2       12.84       14.18     19.88 o 
 -36   8   2       31.05       47.38     27.60 o 
 -34   8   2      401.06      464.51     34.71 o 
 -32   8   2       34.27        0.00     18.20 o 
 -30   8   2      398.16      465.86     32.58 o 
 -28   8   2      796.85      737.19     43.51 o 
 -26   8   2        1.13        0.00     14.42 o 
 -24   8   2      466.66      473.92     29.01 o 
 -22   8   2     1674.33     1629.42     46.10 o 
 -20   8   2       37.69       32.83     14.20 o 
 -18   8   2      291.96      318.92     27.21 o 
 -16   8   2      220.55      160.49     18.24 o 
 -14   8   2     1066.62     1091.55     39.23 o 
 -12   8   2     3893.81     3733.40     63.41 o 
 -10   8   2      134.78      132.44     17.33 o 
  -8   8   2       61.46       42.00     13.59 o 
  -6   8   2      969.19      961.77     31.31 o 
  -4   8   2        0.65        0.00     10.83 o 
  -2   8   2      887.41      864.56     26.33 o 
   0   8   2      258.92      253.42     25.06 o 
   2   8   2      936.42      942.57     24.95 o 
   4   8   2       41.23       32.01     10.02 o 
   6   8   2       25.46       15.20     10.79 o 
   8   8   2      172.24      186.15     15.98 o 
  10   8   2        2.09        0.00     10.84 o 
  12   8   2     5128.47     5269.81     78.79 o 
  14   8   2     1226.15     1224.89     43.93 o 
  16   8   2       27.80       35.18     17.07 o 
  18   8   2      289.00      326.97     27.88 o 
  20   8   2      343.45      387.05     30.97 o 
  22   8   2      546.74      549.03     31.03 o 
  24   8   2      177.96      214.30     24.84 o 
  26   8   2       29.04       27.95     16.65 o 
  28   8   2       39.95       37.44     17.84 o 
  30   8   2       35.27       48.21     19.71 o 
  32   8   2       32.61       45.94     20.54 o 
  34   8   2        0.47       25.73     20.60 o 
 -33   9   2       10.59        0.00     18.73 o 
 -31   9   2        0.32       11.99     17.51 o 
 -29   9   2      352.04      343.77     30.57 o 
 -27   9   2       30.65       23.02     18.86 o 
 -25   9   2      659.04      812.35     38.51 o 
 -23   9   2      351.72      375.40     29.01 o 
 -21   9   2      115.33       97.80     25.50 o 
 -19   9   2      202.94      230.01     27.31 o 
 -17   9   2      273.62      291.54     29.12 o 
 -15   9   2       43.60       41.95     21.44 o 
 -13   9   2     1137.57     1102.28     53.37 o 
 -11   9   2       44.36       47.68     16.85 o 
  -9   9   2       46.57       42.44     16.89 o 
  -7   9   2      199.16      284.05     21.68 o 
  -5   9   2      174.24      191.92     19.75 o 
  -3   9   2      621.54      518.88     25.89 o 
  -1   9   2     1992.76     1886.71     40.51 o 
   1   9   2      637.53      599.66     24.28 o 
   3   9   2      970.13      918.52     26.77 o 
   5   9   2       80.25       76.68     17.62 o 
   7   9   2      137.94      128.06     17.63 o 
   9   9   2       97.51      111.28     20.15 o 
  11   9   2       26.20       41.47     17.27 o 
  13   9   2      340.39      304.23     28.01 o 
  15   9   2      119.79      111.86     21.12 o 
  17   9   2       39.18       53.66     18.91 o 
  19   9   2      100.08      107.31     22.21 o 
  21   9   2       88.28      110.08     23.49 o 
  23   9   2      164.54      243.92     25.38 o 
  25   9   2      385.21      377.32     30.75 o 
  27   9   2      577.61      643.57     37.71 o 
  29   9   2       83.26       78.48     22.19 o 
  31   9   2       13.33       12.18     19.77 o 
 -30  10   2       78.16       67.37     22.78 o 
 -28  10   2       21.72       12.67     20.04 o 
 -26  10   2        6.90        0.00     26.74 o 
 -24  10   2       37.13       43.00     20.26 o 
 -22  10   2      166.46      189.38     25.52 o 
 -20  10   2       20.07       22.24     28.39 o 
 -18  10   2       40.15       90.23     22.68 o 
 -16  10   2        6.32        0.00     16.25 o 
 -14  10   2        5.30       20.09     18.37 o 
 -12  10   2      125.05      110.53     34.46 o 
 -10  10   2       54.18       64.42     19.39 o 
  -8  10   2        0.78       14.76     17.88 o 
  -6  10   2       77.50       61.86     19.56 o 
  -4  10   2        4.18       18.77     16.37 o 
  -2  10   2        4.54        9.11     12.83 o 
   0  10   2       80.70       59.34     16.75 o 
   2  10   2        3.53        0.00     12.00 o 
   4  10   2        1.09       14.72     15.96 o 
   6  10   2        9.38        0.00     13.80 o 
   8  10   2       26.51       57.20     19.04 o 
  10  10   2        0.26       11.99     17.14 o 
  12  10   2      241.28      231.41     27.78 o 
  14  10   2        0.50        0.00     16.16 o 
  16  10   2      103.61      108.45     22.11 o 
  18  10   2        5.54        6.35     18.20 o 
  20  10   2        3.73        0.00     19.66 o 
  22  10   2       93.56      120.18     25.75 o 
  24  10   2        7.21       27.19     19.12 o 
  26  10   2        2.74        8.97     20.75 o 
  28  10   2        5.32       21.19     19.69 o 
 -25  11   2       40.19       28.67     20.91 o 
 -23  11   2        9.32       38.27     20.13 o 
 -21  11   2       91.01      126.90     23.81 o 
 -19  11   2        0.37       21.04     21.23 o 
 -17  11   2        5.10        0.00     19.80 o 
 -15  11   2      163.37      170.03     33.70 o 
 -13  11   2       48.84       43.97     22.03 o 
 -11  11   2       12.76       30.58     20.44 o 
  -9  11   2        0.13       22.00     19.49 o 
  -7  11   2       94.28      112.55     41.58 o 
  -5  11   2        0.64       27.27     18.83 o 
  -3  11   2       94.55       40.82     20.34 o 
  -1  11   2      592.82      561.93     32.75 o 
   1  11   2      206.25      208.64     21.14 o 
   3  11   2       51.05       29.16     18.35 o 
   5  11   2        0.70       19.32     27.20 o 
   7  11   2      114.73      106.20     24.90 o 
   9  11   2        2.99        0.00     18.07 o 
  11  11   2       27.80       86.76     22.43 o 
  13  11   2        5.00        4.94     19.19 o 
  15  11   2       22.48       51.63     22.46 o 
  17  11   2       25.65       25.89     21.25 o 
  19  11   2        7.19        1.91     21.12 o 
  21  11   2       16.16       10.17     22.59 o 
  23  11   2       14.55       39.82     20.51 o 
 -20  12   2       75.50       87.44     30.66 o 
 -18  12   2      107.45      108.37     28.08 o 
 -16  12   2       19.35       46.56     24.08 o 
 -14  12   2      202.25      165.89     30.21 o 
 -12  12   2       64.20       67.29     28.74 o 
 -10  12   2       77.35      102.52     26.10 o 
  -8  12   2      147.10      177.68     35.91 o 
  -6  12   2       45.52       55.47     21.08 o 
  -4  12   2      145.81      130.85     31.98 o 
  -2  12   2       81.31       93.89     22.56 o 
   0  12   2        9.55       20.41     20.67 o 
   2  12   2      188.35      296.06     33.26 o 
   4  12   2      205.09      271.46     42.01 o 
   6  12   2       46.63       59.59     23.32 o 
   8  12   2      159.05      210.41     44.17 o 
  10  12   2        0.63        6.34     21.80 o 
  12  12   2      272.70      258.84     48.04 o 
  14  12   2      276.00      277.54     34.55 o 
  16  12   2        0.04        0.00     21.44 o 
  18  12   2       25.96       50.68     25.34 o 
  -9  13   2       25.97       13.96     40.98 o 
  -7  13   2       97.28      113.59     26.42 o 
  -5  13   2       60.53       95.41     25.44 o 
  -3  13   2      195.86      247.63     34.27 o 
  -1  13   2      306.82      375.89     47.40 o 
   1  13   2      131.04      101.72     35.74 o 
   3  13   2       64.50       99.30     34.36 o 
   5  13   2       83.58       92.06     39.19 o 
   7  13   2      164.56      244.40     34.12 o 
 -45   1   3       14.96       34.08     19.21 o 
 -43   1   3      427.65      472.89     34.00 o 
 -41   1   3      587.93      562.16     34.47 o 
 -39   1   3      192.81      223.93     24.36 o 
 -37   1   3      141.30      170.92     31.14 o 
 -35   1   3      138.59      131.88     18.64 o 
 -33   1   3       47.35       19.65     11.78 o 
 -31   1   3       93.42       94.46     15.47 o 
 -29   1   3      560.85      563.88     20.02 o 
 -27   1   3     1840.53     1763.53     31.80 o 
 -25   1   3     3389.98     3294.41     37.78 o 
 -23   1   3     1966.68     1771.79     25.44 o 
 -21   1   3     2958.27     2904.62     32.53 o 
 -19   1   3     2572.31     2488.41     25.88 o 
 -17   1   3     5192.16     5343.29     41.89 o 
 -15   1   3    16830.33    17626.74    108.20 o 
 -13   1   3     1096.67     1052.70     13.58 o 
 -11   1   3     1813.29     1675.12     15.81 o 
  -9   1   3     4129.36     4156.72     27.27 o 
  -7   1   3     3396.45     3187.33     21.41 o 
  -5   1   3     9287.75     9859.93     61.36 o 
  -3   1   3    14368.29    14663.34     96.44 o 
  -1   1   3     7387.33     7248.77     61.95 o 
   1   1   3    25784.61    26519.84    203.25 o 
   3   1   3    95207.84    95143.23    720.99 o 
   5   1   3      994.87      966.98     11.32 o 
   7   1   3     3873.86     4057.73     28.84 o 
   9   1   3     1454.19     1389.77     15.59 o 
  11   1   3        1.36       10.88      3.95 o 
  13   1   3       11.14        2.87      4.97 o 
  15   1   3     3552.27     3582.56     34.59 o 
  17   1   3      411.10      394.47     13.57 o 
  19   1   3     1448.64     1335.65     20.41 o 
  21   1   3      455.85      429.72     12.13 o 
  23   1   3      338.77      314.92     15.24 o 
  25   1   3     2209.28     2095.35     35.44 o 
  27   1   3      158.36      146.04     20.18 o 
  29   1   3     1484.81     1473.42     41.39 o 
  31   1   3        0.05       10.32     13.22 o 
  33   1   3      653.52      627.64     31.89 o 
  35   1   3       14.32       13.09     15.35 o 
  37   1   3      123.54      131.09     22.20 o 
  39   1   3      389.84      353.13     30.34 o 
  41   1   3        5.40        0.00     18.51 o 
  43   1   3       45.31       32.54     21.31 o 
 -44   2   3      104.92       97.92     22.68 o 
 -42   2   3       40.01        0.00     16.95 o 
 -40   2   3        0.51        4.20     16.96 o 
 -38   2   3      869.73      926.12     38.34 o 
 -36   2   3      952.49     1060.82     54.90 o 
 -34   2   3      336.89      336.68     24.54 o 
 -32   2   3      200.48      272.08     21.93 o 
 -30   2   3      151.04      113.96     18.07 o 
 -28   2   3     2091.30     2109.41     35.94 o 
 -26   2   3     6373.32     5925.88     63.31 o 
 -24   2   3     3586.63     3522.66     44.05 o 
 -22   2   3      131.95      202.25     11.02 o 
 -20   2   3      719.94      780.97     14.75 o 
 -18   2   3     4464.37     4803.40     42.14 o 
 -16   2   3      986.43     1019.00     16.41 o 
 -14   2   3      825.43      936.68     15.13 o 
 -12   2   3     5057.61     5084.10     37.76 o 
 -10   2   3     1270.82     1486.51     17.49 o 
  -8   2   3     4819.99     5079.08     38.65 o 
  -6   2   3      114.98      105.35      5.19 o 
  -4   2   3    30953.81    31929.63    207.05 o 
  -2   2   3     7871.16     7740.25     74.62 o 
   0   2   3     1397.45     1460.54     13.43 o 
   2   2   3     2024.45     2419.37     21.46 o 
   4   2   3    16059.11    16472.71    112.16 o 
   6   2   3      337.26      267.16      7.79 o 
   8   2   3     2239.57     2146.25     22.19 o 
  10   2   3     5396.63     4996.87     38.49 o 
  12   2   3      671.89      650.00     12.82 o 
  14   2   3     3373.68     3018.29     34.68 o 
  16   2   3      337.03      355.09     15.28 o 
  18   2   3      364.29      342.30     16.00 o 
  20   2   3       93.83      128.95     11.01 o 
  22   2   3      257.94      255.80     12.79 o 
  24   2   3      879.26      869.02     21.81 o 
  26   2   3      628.77      647.74     25.22 o 
  28   2   3       72.28       70.56     15.40 o 
  30   2   3      483.10      441.89     37.46 o 
  32   2   3      596.47      620.86     55.56 o 
  34   2   3      523.48      467.72     30.04 o 
  36   2   3       42.82       30.78     16.58 o 
  38   2   3       76.86       67.44     20.49 o 
  40   2   3      990.95     1086.27     52.78 o 
  42   2   3      147.52      178.58     27.48 o 
 -45   3   3        4.12       13.79     20.15 o 
 -43   3   3       15.81        0.00     17.86 o 
 -41   3   3       79.76       40.49     18.69 o 
 -39   3   3      614.18      588.24     34.01 o 
 -37   3   3      148.66      169.39     21.64 o 
 -35   3   3       26.11       30.68     15.19 o 
 -33   3   3       21.34       31.48     14.37 o 
 -31   3   3      662.63      686.47     29.39 o 
 -29   3   3      237.11      183.68     15.90 o 
 -27   3   3      166.29      180.88     13.69 o 
 -25   3   3       65.19       82.87     14.20 o 
 -23   3   3      513.87      495.31     17.39 o 
 -21   3   3     1226.48     1297.82     27.10 o 
 -19   3   3      377.91      324.56     11.17 o 
 -17   3   3     2213.19     1930.63     24.87 o 
 -15   3   3        1.40       26.44      9.53 o 
 -13   3   3      693.17      710.67     14.01 o 
 -11   3   3     6754.97     7099.62     54.89 o 
  -9   3   3     1095.66     1051.90     23.00 o 
  -7   3   3     7946.96     7736.73     66.06 o 
  -5   3   3      132.69      122.41      6.65 o 
  -3   3   3     8434.31     8850.63     71.50 o 
  -1   3   3      883.08      790.75     12.72 o 
   1   3   3    16702.83    17043.20    109.56 o 
   3   3   3      174.41      186.03      7.24 o 
   5   3   3     1300.11     1250.17     21.35 o 
   7   3   3     2298.57     2356.36     26.89 o 
   9   3   3      281.71      186.55      8.67 o 
  11   3   3      487.53      547.67     13.75 o 
  13   3   3      183.59      236.45      8.16 o 
  15   3   3     1706.35     1727.85     21.66 o 
  17   3   3      808.51      748.35     17.58 o 
  19   3   3     3204.90     3101.12     39.38 o 
  21   3   3      242.27      245.43     16.90 o 
  23   3   3      184.81      152.24     17.40 o 
  25   3   3     2046.91     2016.33     41.58 o 
  27   3   3     1608.78     1641.32     43.04 o 
  29   3   3      108.97      126.34     18.19 o 
  31   3   3      115.18      173.97     20.96 o 
  33   3   3      192.59      187.77     22.51 o 
  35   3   3       56.71       65.39     19.85 o 
  37   3   3       29.00       44.43     18.38 o 
  39   3   3       12.70       40.87     18.99 o 
  41   3   3      160.44      145.14     25.45 o 
 -44   4   3      365.11      519.17     37.37 o 
 -42   4   3       24.11       63.92     20.82 o 
 -40   4   3      130.70       67.98     20.72 o 
 -38   4   3        7.13       34.44     17.32 o 
 -36   4   3       50.18       37.13     16.44 o 
 -34   4   3       89.67       60.35     16.75 o 
 -32   4   3      100.02       82.24     15.92 o 
 -30   4   3      129.07      100.69     16.03 o 
 -28   4   3       64.85       35.86     11.41 o 
 -26   4   3      773.54      769.50     25.46 o 
 -24   4   3     1548.98     1407.28     28.66 o 
 -22   4   3      314.90      346.95     12.78 o 
 -20   4   3       48.44       42.36      9.64 o 
 -18   4   3      550.91      571.16     14.95 o 
 -16   4   3     1521.55     1695.59     24.28 o 
 -14   4   3     4159.63     4217.07     40.88 o 
 -12   4   3      106.19      258.24     13.19 o 
 -10   4   3      830.11      820.23     18.34 o 
  -8   4   3      150.41      142.22      9.11 o 
  -6   4   3     1699.02     1948.02     28.81 o 
  -4   4   3     3132.49     3194.97     36.55 o 
  -2   4   3      328.65      379.74     10.81 o 
   0   4   3        4.80        9.39      5.11 o 
   2   4   3     1990.59     2056.64     23.99 o 
   4   4   3      280.44      288.47      9.84 o 
   6   4   3      965.05     1033.70     18.17 o 
   8   4   3     2127.73     2113.35     27.53 o 
  10   4   3     1505.57     1537.52     23.73 o 
  12   4   3     1662.67     1865.98     27.10 o 
  14   4   3      472.72      515.43     13.67 o 
  16   4   3       68.97       49.06      6.44 o 
  18   4   3      979.07      957.40     44.09 o 
  20   4   3      123.89      125.47     12.30 o 
  22   4   3        3.80       15.88     10.67 o 
  24   4   3       59.55       53.73     12.65 o 
  26   4   3      597.14      555.56     28.07 o 
  28   4   3      102.76      108.67     17.57 o 
  30   4   3      142.37      184.46     29.48 o 
  32   4   3        7.95        0.57     14.42 o 
  34   4   3        0.05        0.00     14.81 o 
  36   4   3        0.43        2.05     16.95 o 
  38   4   3      222.73      205.19     25.92 o 
  40   4   3        1.99        0.00     19.18 o 
 -43   5   3      134.46      122.49     26.17 o 
 -41   5   3       58.30       77.82     21.49 o 
 -39   5   3       31.64       18.20     18.44 o 
 -37   5   3        0.69       10.46     16.60 o 
 -35   5   3       56.98       66.11     17.59 o 
 -33   5   3      225.07      230.41     23.64 o 
 -31   5   3       52.90       23.72     14.28 o 
 -29   5   3        0.36        3.50     12.36 o 
 -27   5   3        2.04        0.00     10.45 o 
 -25   5   3       37.14       34.00     11.46 o 
 -23   5   3     3589.65     3302.30     50.85 o 
 -21   5   3     1070.60     1048.69     26.37 o 
 -19   5   3      310.86      268.79     12.45 o 
 -17   5   3     1285.53     1168.28     21.94 o 
 -15   5   3      688.75      621.02     19.70 o 
 -13   5   3     3395.68     3117.20     42.00 o 
 -11   5   3       55.39       63.00      8.83 o 
  -9   5   3      105.51      110.33     19.66 o 
  -7   5   3     1497.27     1485.25     26.04 o 
  -5   5   3      358.81      393.71     14.11 o 
  -3   5   3     4670.18     4826.54     44.90 o 
  -1   5   3     4288.86     4763.51     44.01 o 
   1   5   3      491.67      398.92     12.53 o 
   3   5   3     5080.22     5545.35     49.08 o 
   5   5   3      899.83     1005.45     19.61 o 
   7   5   3      754.56      771.09     17.79 o 
   9   5   3      272.19      256.96     11.94 o 
  11   5   3      339.88      363.58     19.64 o 
  13   5   3       47.66       77.26      8.86 o 
  15   5   3      892.01      850.77     20.61 o 
  17   5   3      155.93      183.09     15.31 o 
  19   5   3      302.76      259.13     16.67 o 
  21   5   3        0.30        0.00      9.96 o 
  23   5   3       16.64        1.46     11.38 o 
  25   5   3     1814.03     1722.32     67.95 o 
  27   5   3        0.78        1.58     13.00 o 
  29   5   3       18.38       10.62     13.34 o 
  31   5   3      155.30      160.55     21.61 o 
  33   5   3      341.88      349.64     28.76 o 
  35   5   3       53.61       58.23     19.88 o 
  37   5   3      135.01      116.48     23.19 o 
  39   5   3      300.06      361.99     34.01 o 
 -40   6   3      132.75      134.99     24.73 o 
 -38   6   3      838.34      931.12     46.84 o 
 -36   6   3      297.63      317.12     29.21 o 
 -34   6   3       30.32       47.15     17.29 o 
 -32   6   3      182.09      205.75     23.02 o 
 -30   6   3     1657.08     1730.66     75.59 o 
 -28   6   3      983.72      954.53     43.69 o 
 -26   6   3     1932.64     1904.94     41.45 o 
 -24   6   3       21.87        4.42     10.41 o 
 -22   6   3       36.76       17.09     11.10 o 
 -20   6   3      272.49      216.85     16.57 o 
 -18   6   3     8865.29     8633.72     82.44 o 
 -16   6   3     3636.25     3280.57     62.80 o 
 -14   6   3     1400.94     1420.55     29.97 o 
 -12   6   3      150.05      147.44     12.64 o 
 -10   6   3      283.01      249.15     14.17 o 
  -8   6   3      849.42      894.98     22.64 o 
  -6   6   3      855.17      798.32     21.57 o 
  -4   6   3     2261.10     2209.52     34.86 o 
  -2   6   3     6489.36     6468.99     61.87 o 
   0   6   3     2411.97     2438.66     33.50 o 
   2   6   3     1541.41     1686.71     25.66 o 
   4   6   3      616.21      560.82     15.96 o 
   6   6   3     5684.87     5417.35     55.49 o 
   8   6   3     4326.74     3960.49     45.74 o 
  10   6   3      526.46      565.14     20.00 o 
  12   6   3      550.88      514.22     17.89 o 
  14   6   3        1.71        3.22      8.41 o 
  16   6   3      505.48      484.68     23.20 o 
  18   6   3     2434.85     2329.33     47.96 o 
  20   6   3     1684.28     1621.53     36.99 o 
  22   6   3       74.83       78.17     16.42 o 
  24   6   3      305.95      265.02     22.69 o 
  26   6   3      433.89      423.39     27.37 o 
  28   6   3        0.82       10.46     13.72 o 
  30   6   3       81.63       91.74     18.72 o 
  32   6   3      171.28      176.25     30.20 o 
  34   6   3      149.94      205.36     27.97 o 
  36   6   3       37.44       37.29     20.07 o 
  38   6   3       48.64       10.55     20.48 o 
 -39   7   3      231.65      205.47     28.31 o 
 -37   7   3      257.95      327.43     31.97 o 
 -35   7   3        1.12       10.68     19.85 o 
 -33   7   3      126.06      177.03     24.94 o 
 -31   7   3      154.45      154.55     22.93 o 
 -29   7   3       37.11       16.72     22.67 o 
 -27   7   3      424.55      381.57     26.89 o 
 -25   7   3       60.49       42.66     14.98 o 
 -23   7   3      494.68      533.70     25.63 o 
 -21   7   3      355.62      389.57     33.03 o 
 -19   7   3      182.14      246.61     17.80 o 
 -17   7   3       57.62       76.89     14.81 o 
 -15   7   3      110.08      129.74     16.44 o 
 -13   7   3     1882.96     1815.52     41.26 o 
 -11   7   3     1875.57     1803.83     40.56 o 
  -9   7   3     4537.22     4498.72     58.02 o 
  -7   7   3       33.71       20.42     13.03 o 
  -5   7   3     2006.19     1859.73     34.57 o 
  -3   7   3      993.14     1021.01     23.55 o 
  -1   7   3     1051.52      992.39     24.89 o 
   1   7   3      393.93      304.19     13.81 o 
   3   7   3       57.42       56.18      9.43 o 
   5   7   3      511.57      464.71     17.26 o 
   7   7   3     1707.46     1655.82     33.20 o 
   9   7   3      218.94      209.40     15.34 o 
  11   7   3      439.35      481.38     24.09 o 
  13   7   3     2365.27     2235.86     40.47 o 
  15   7   3     4570.38     4292.95     68.27 o 
  17   7   3     1084.20     1082.01     34.61 o 
  19   7   3      487.78      467.89     25.57 o 
  21   7   3        7.45        5.05     12.46 o 
  23   7   3        0.13       11.02     13.34 o 
  25   7   3      222.36      223.42     22.87 o 
  27   7   3      778.97      843.48     40.08 o 
  29   7   3      267.28      246.36     38.04 o 
  31   7   3        0.72        0.00     16.36 o 
  33   7   3       65.05       88.17     22.07 o 
  35   7   3       24.37       47.72     21.14 o 
 -36   8   3       46.66       46.55     23.42 o 
 -34   8   3       25.18       19.65     25.25 o 
 -32   8   3      764.14      796.92     60.70 o 
 -30   8   3       14.29       30.87     20.93 o 
 -28   8   3       75.96       52.92     18.34 o 
 -26   8   3      163.59       98.29     19.82 o 
 -24   8   3      141.01      125.08     19.36 o 
 -22   8   3       78.01       64.62     16.81 o 
 -20   8   3       15.27        5.86     11.53 o 
 -18   8   3      551.22      508.21     26.57 o 
 -16   8   3        4.79        5.22     12.85 o 
 -14   8   3       19.00       31.04     13.33 o 
 -12   8   3      184.37      271.88     26.00 o 
 -10   8   3        1.21        7.19     15.20 o 
  -8   8   3     4486.25     4293.14     67.27 o 
  -6   8   3     1134.92     1030.94     32.52 o 
  -4   8   3      101.19       80.55     14.78 o 
  -2   8   3      644.16      548.46     20.18 o 
   0   8   3      272.74      264.76     15.77 o 
   2   8   3      578.13      575.00     20.66 o 
   4   8   3      572.90      533.51     20.00 o 
   6   8   3      114.86       92.97     13.66 o 
   8   8   3       48.05       26.53     11.55 o 
  10   8   3       53.66       44.97     12.76 o 
  12   8   3      710.64      733.87     30.33 o 
  14   8   3       15.03       47.03     14.15 o 
  16   8   3      219.46      234.14     31.86 o 
  18   8   3      447.43      433.54     44.29 o 
  20   8   3      195.84      204.01     33.03 o 
  22   8   3       90.41      101.92     20.10 o 
  24   8   3       31.96       27.85     15.87 o 
  26   8   3        9.29        0.00     15.50 o 
  28   8   3       11.97        1.34     25.25 o 
  30   8   3      215.03      212.13     43.69 o 
  32   8   3       78.34       97.32     22.71 o 
  34   8   3       40.01       83.29     23.39 o 
 -33   9   3       54.08       43.25     22.23 o 
 -31   9   3       23.79       43.61     30.06 o 
 -29   9   3       40.45       23.32     18.67 o 
 -27   9   3        4.97        0.00     27.16 o 
 -25   9   3       55.34       29.67     19.10 o 
 -23   9   3      143.44      159.36     22.70 o 
 -21   9   3        1.32       15.71     15.54 o 
 -19   9   3       39.09       10.90     36.48 o 
 -17   9   3      466.74      464.76     37.26 o 
 -15   9   3      484.32      489.11     33.14 o 
 -13   9   3       73.79      140.61     18.77 o 
 -11   9   3      375.06      387.50     28.65 o 
  -9   9   3      214.67      274.76     22.13 o 
  -7   9   3      986.43      973.03     33.76 o 
  -5   9   3      206.20      141.51     27.99 o 
  -3   9   3      114.53       59.52     14.37 o 
  -1   9   3       29.24       20.70     11.24 o 
   1   9   3       56.29       57.20     12.46 o 
   3   9   3      539.45      481.56     20.94 o 
   5   9   3      160.23      135.35     15.15 o 
   7   9   3      311.47      278.04     21.62 o 
   9   9   3      183.50      215.23     20.42 o 
  11   9   3       15.11        0.00     14.39 o 
  13   9   3        2.30        0.00     20.72 o 
  15   9   3       47.02       88.36     31.40 o 
  17   9   3       32.74       39.58     30.89 o 
  19   9   3       54.44       52.65     22.17 o 
  21   9   3      447.00      479.92     36.28 o 
  23   9   3      142.57      149.79     22.94 o 
  25   9   3      181.93      187.13     24.08 o 
  27   9   3      156.57      156.95     24.51 o 
  29   9   3        9.53       25.29     18.82 o 
  31   9   3       41.39       35.63     29.33 o 
 -30  10   3       65.32       31.74     21.56 o 
 -28  10   3       24.44       11.22     19.83 o 
 -26  10   3      343.83      319.43     30.89 o 
 -24  10   3      504.59      602.55     36.06 o 
 -22  10   3      235.67      255.03     27.66 o 
 -20  10   3      229.08      279.33     32.50 o 
 -18  10   3      514.22      490.09     49.27 o 
 -16  10   3       88.63       94.25     29.19 o 
 -14  10   3       54.67       78.99     20.96 o 
 -12  10   3      106.06       24.59     18.74 o 
 -10  10   3       34.81       10.15     16.08 o 
  -8  10   3       52.10       40.37     18.70 o 
  -6  10   3      189.24      236.13     24.03 o 
  -4  10   3       75.07       69.26     17.05 o 
  -2  10   3      977.12      987.11     50.75 o 
   0  10   3      139.30      145.87     17.91 o 
   2  10   3       30.05       23.46     13.38 o 
   4  10   3     1368.76     1340.39     41.06 o 
   6  10   3      359.83      355.34     25.27 o 
   8  10   3      749.96      788.09     40.08 o 
  10  10   3      388.87      414.17     32.44 o 
  12  10   3        0.05        0.00     17.29 o 
  14  10   3      508.08      487.36     38.66 o 
  16  10   3       58.75       35.68     20.68 o 
  18  10   3      110.11      133.01     25.13 o 
  20  10   3       47.73       74.49     26.79 o 
  22  10   3        5.40        7.62     29.48 o 
  24  10   3      229.40      213.02     32.31 o 
  26  10   3       89.58       47.07     23.47 o 
 -25  11   3        7.96       47.52     21.29 o 
 -23  11   3      118.85      133.01     27.66 o 
 -21  11   3      438.42      531.65     35.91 o 
 -19  11   3       71.78      112.97     41.32 o 
 -17  11   3        0.99        0.00     19.62 o 
 -15  11   3      214.14      216.62     62.32 o 
 -13  11   3      202.80      244.22     31.56 o 
 -11  11   3      184.77      211.57     29.12 o 
  -9  11   3      316.12      328.22     33.30 o 
  -7  11   3      170.08      108.35     24.97 o 
  -5  11   3      226.63      214.91     25.02 o 
  -3  11   3      173.29      156.59     22.04 o 
  -1  11   3        0.71       14.19     16.45 o 
   1  11   3        0.03        0.00     14.27 o 
   3  11   3      149.97      152.29     26.83 o 
   5  11   3      126.38      156.19     25.80 o 
   7  11   3       37.10       31.50     19.84 o 
   9  11   3       44.58       51.87     20.24 o 
  11  11   3      124.02      118.74     29.21 o 
  13  11   3      242.36      251.66     32.73 o 
  15  11   3      118.37      135.56     30.57 o 
  17  11   3       33.21       28.26     21.41 o 
  19  11   3       13.04        0.00     20.82 o 
  21  11   3      103.20      136.38     28.80 o 
  23  11   3       41.21       79.59     23.46 o 
 -20  12   3       13.96        0.00     32.81 o 
 -18  12   3       66.02       40.42     24.49 o 
 -16  12   3        1.96        0.00     26.58 o 
 -14  12   3        0.00        0.00     39.07 o 
 -12  12   3       39.25       74.82     22.87 o 
 -10  12   3       23.56        6.44     18.54 o 
  -8  12   3       91.28       82.15     21.80 o 
  -6  12   3       84.94       51.62     20.98 o 
  -4  12   3      123.93      182.13     34.80 o 
  -2  12   3      143.11      117.37     25.17 o 
   0  12   3       19.14       37.80     30.01 o 
   2  12   3       63.09       71.70     24.08 o 
   4  12   3       93.56      153.69     27.02 o 
   6  12   3       27.04       16.96     21.36 o 
   8  12   3        0.05        0.00     18.54 o 
  10  12   3        4.04       10.37     22.37 o 
  12  12   3        0.58        0.00     26.19 o 
  14  12   3        4.56       19.14     22.63 o 
  16  12   3       14.00       29.39     23.96 o 
  -9  13   3       10.98       14.44     22.31 o 
  -7  13   3       50.07       81.42     31.89 o 
  -5  13   3      206.68      193.77     29.20 o 
  -3  13   3        1.71       34.93     21.43 o 
  -1  13   3        1.03       11.30     27.04 o 
   1  13   3        5.22       24.98     27.76 o 
   3  13   3        2.06        8.47     28.28 o 
   5  13   3        3.06       13.18     23.06 o 
 -46   0   4      266.72      315.65     45.33 o 
 -44   0   4      269.38      326.55     55.82 o 
 -42   0   4     1321.89     1391.78     68.35 o 
 -40   0   4      269.05      289.06     37.63 o 
 -38   0   4       69.71       26.23     21.63 o 
 -36   0   4     1125.38     1115.63     54.27 o 
 -34   0   4      377.97      312.14     32.60 o 
 -32   0   4       60.97       77.64     16.60 o 
 -30   0   4      335.74      347.71     34.21 o 
 -28   0   4      412.46      384.34     23.64 o 
 -26   0   4     8944.50     8946.61     99.04 o 
 -24   0   4     4445.59     4158.55     56.79 o 
 -22   0   4      152.83      175.52     12.31 o 
 -20   0   4      794.99      974.93     20.35 o 
 -18   0   4     1611.83     1516.40     24.44 o 
 -16   0   4       25.54       57.66      6.54 o 
 -14   0   4       21.90        6.53      4.35 o 
 -12   0   4      134.34      240.97      8.78 o 
 -10   0   4    17274.41    16566.10    126.06 o 
  -8   0   4     8187.64     8624.62     64.02 o 
  -6   0   4     2283.37     2602.38     31.35 o 
  -4   0   4      418.20      367.07     13.83 o 
  -2   0   4    28135.24    29381.58    325.23 o 
   0   0   4   706313.75   655538.81  15386.05 o 
   2   0   4   107468.58   108955.27    981.18 o 
   4   0   4     6634.62     7328.59     56.33 o 
   6   0   4    19410.80    20353.43    152.71 o 
   8   0   4      263.52      322.91     11.71 o 
  10   0   4    10654.72    10839.57    138.39 o 
  12   0   4        4.29        5.47      5.48 o 
  14   0   4     2382.72     2050.68     39.36 o 
  16   0   4     2672.33     2650.42     39.54 o 
  18   0   4     4445.60     4361.64     55.80 o 
  20   0   4      585.51      590.55     20.06 o 
  22   0   4      162.24      135.06     12.33 o 
  24   0   4     2816.59     2700.62     92.80 o 
  26   0   4     9634.78     9617.48    128.50 o 
  28   0   4       74.54      106.86     24.41 o 
  30   0   4      167.28      152.98     27.35 o 
  32   0   4     1424.96     1441.75     61.41 o 
  34   0   4        0.27        8.84     22.15 o 
  36   0   4      314.53      330.78     39.41 o 
  38   0   4      623.74      588.95     50.22 o 
  40   0   4       81.50      106.53     31.03 o 
  42   0   4       37.70       23.88     42.29 o 
 -45   1   4      236.62      307.38     31.35 o 
 -43   1   4       46.95       53.44     20.27 o 
 -41   1   4       17.29       39.24     19.18 o 
 -39   1   4       52.80       69.81     18.79 o 
 -37   1   4      204.07      203.66     21.89 o 
 -35   1   4       74.62       29.74     14.19 o 
 -33   1   4        0.24        3.97     10.29 o 
 -31   1   4     1197.28     1118.64     27.44 o 
 -29   1   4     1404.15     1321.26     31.83 o 
 -27   1   4      533.80      488.69     18.11 o 
 -25   1   4      778.84      806.23     16.89 o 
 -23   1   4      931.82      982.02     17.25 o 
 -21   1   4     2411.47     2407.64     31.98 o 
 -19   1   4      200.07      307.03      9.44 o 
 -17   1   4      839.04      788.67     13.52 o 
 -15   1   4    26180.49    28115.06    156.56 o 
 -13   1   4     2461.46     2549.59     21.23 o 
 -11   1   4     1086.92     1212.91     12.81 o 
  -9   1   4     2231.55     2255.22     17.64 o 
  -7   1   4      559.15      562.45      8.25 o 
  -5   1   4    14843.73    15539.36     95.58 o 
  -3   1   4    26617.67    26224.61    243.91 o 
  -1   1   4    49225.95    48728.16    344.45 o 
   1   1   4     1622.77     1492.36     14.36 o 
   3   1   4     3246.72     3132.43     20.93 o 
   5   1   4    19546.06    20541.47    115.08 o 
   7   1   4      146.46      187.87      5.68 o 
   9   1   4     4342.40     4187.61     30.23 o 
  11   1   4     7016.52     7254.14     52.02 o 
  13   1   4      481.45      475.95     11.06 o 
  15   1   4    10605.45    10179.54     71.08 o 
  17   1   4     1197.99     1278.67     21.75 o 
  19   1   4        4.08        0.00      4.59 o 
  21   1   4       25.58       44.72      7.77 o 
  23   1   4      267.33      333.34     14.24 o 
  25   1   4      548.94      499.79     19.90 o 
  27   1   4      442.66      456.63     22.21 o 
  29   1   4       23.74       29.26     14.24 o 
  31   1   4     1403.09     1318.50     41.02 o 
  33   1   4      467.15      479.79     29.56 o 
  35   1   4        0.33        0.00     13.98 o 
  37   1   4        4.35        2.88     15.98 o 
  39   1   4       76.68       64.88     21.65 o 
  41   1   4        8.33        6.87     18.50 o 
 -44   2   4      149.84      197.26     26.92 o 
 -42   2   4        0.00       12.11     17.84 o 
 -40   2   4        0.05       18.98     21.84 o 
 -38   2   4        9.13        0.00     14.70 o 
 -36   2   4       14.49        0.00     13.73 o 
 -34   2   4      123.11      116.66     17.75 o 
 -32   2   4       20.76        6.07     10.57 o 
 -30   2   4      130.38      170.01     14.28 o 
 -28   2   4      456.25      425.62     18.23 o 
 -26   2   4     2544.75     2399.84     36.77 o 
 -24   2   4      506.21      454.95     16.55 o 
 -22   2   4     1489.07     1484.35     21.92 o 
 -20   2   4     1432.43     1419.75     20.39 o 
 -18   2   4       52.34       32.52      4.36 o 
 -16   2   4     1345.79     1432.61     16.57 o 
 -14   2   4     2391.96     2346.78     22.93 o 
 -12   2   4     2544.31     2459.94     21.86 o 
 -10   2   4      107.34      131.69      5.12 o 
  -8   2   4       88.91      138.25      6.46 o 
  -6   2   4      602.01      636.54      8.29 o 
  -4   2   4     1728.35     1699.25     26.23 o 
  -2   2   4     1346.78     1332.74     21.67 o 
   0   2   4     1112.21     1216.10     12.94 o 
   2   2   4       29.12       35.11      4.43 o 
   4   2   4      141.22      146.49      5.96 o 
   6   2   4     3087.18     3006.53     27.38 o 
   8   2   4     1185.80     1281.54     17.12 o 
  10   2   4     1211.56     1165.31     16.10 o 
  12   2   4        0.03        0.00      4.17 o 
  14   2   4        0.84        0.00      4.99 o 
  16   2   4     2731.31     2743.91     34.84 o 
  18   2   4      760.69      826.94     20.19 o 
  20   2   4        0.02        1.41      7.43 o 
  22   2   4       20.18        8.81      8.75 o 
  24   2   4     2838.03     2825.37     41.73 o 
  26   2   4      411.54      382.39     18.69 o 
  28   2   4      155.74      126.63     20.68 o 
  30   2   4      204.66      183.29     20.96 o 
  32   2   4        0.88        9.43     27.49 o 
  34   2   4      112.83       93.18     20.26 o 
  36   2   4      245.06      232.55     27.99 o 
  38   2   4        5.65       19.81     17.90 o 
  40   2   4       64.23       81.04     21.70 o 
  42   2   4       64.29       76.65     22.92 o 
 -45   3   4       75.61       75.50     22.80 o 
 -43   3   4        2.69        0.00     17.59 o 
 -41   3   4        0.68        0.00     15.52 o 
 -39   3   4        0.69        0.00     15.37 o 
 -37   3   4       82.47       87.57     18.57 o 
 -35   3   4       15.77       25.43     15.16 o 
 -33   3   4      922.30      913.93     41.20 o 
 -31   3   4       22.64       20.08     16.28 o 
 -29   3   4      701.16      688.09     23.38 o 
 -27   3   4      978.22      870.62     24.96 o 
 -25   3   4      102.27      125.26     11.98 o 
 -23   3   4     4104.55     4113.75     48.27 o 
 -21   3   4     1576.10     1526.83     23.71 o 
 -19   3   4      256.19      194.51     15.37 o 
 -17   3   4     2542.17     2508.15     29.13 o 
 -15   3   4       12.47       35.39      5.67 o 
 -13   3   4     8942.89     9359.69     69.31 o 
 -11   3   4     5699.89     6072.83     48.60 o 
  -9   3   4     3597.77     3334.08     29.39 o 
  -7   3   4      690.28      734.49     12.90 o 
  -5   3   4     3250.37     3406.22     32.62 o 
  -3   3   4      237.58      217.28      8.24 o 
  -1   3   4      696.78      806.31     12.57 o 
   1   3   4     1431.47     1297.94     16.40 o 
   3   3   4      183.36      157.22      6.95 o 
   5   3   4       56.19       33.20      4.96 o 
   7   3   4     1120.34     1078.08     16.04 o 
   9   3   4       16.47        7.86      4.60 o 
  11   3   4    11634.15    11601.47     77.34 o 
  13   3   4     4842.46     4639.45     37.53 o 
  15   3   4       11.04        6.21      5.29 o 
  17   3   4     1426.87     1323.85     19.99 o 
  19   3   4      588.20      558.56     16.76 o 
  21   3   4        1.73        0.00      7.52 o 
  23   3   4     3803.63     3809.89     45.33 o 
  25   3   4        3.45        3.86     15.35 o 
  27   3   4      309.04      297.24     26.26 o 
  29   3   4       38.96       18.99     14.01 o 
  31   3   4        4.70        0.00     23.17 o 
  33   3   4       74.98       60.52     16.86 o 
  35   3   4      279.88      338.03     28.23 o 
  37   3   4       28.40       23.99     17.79 o 
  39   3   4       74.60       62.95     21.36 o 
  41   3   4      357.39      375.78     33.91 o 
 -44   4   4      237.93      311.51     32.56 o 
 -42   4   4       67.52       89.70     22.08 o 
 -40   4   4      307.85      288.08     28.00 o 
 -38   4   4      513.63      513.42     32.20 o 
 -36   4   4      283.05      291.83     32.14 o 
 -34   4   4      805.64      799.02     63.20 o 
 -32   4   4       98.92      135.30     19.93 o 
 -30   4   4       38.73        2.26     10.01 o 
 -28   4   4      443.81      462.82     21.53 o 
 -26   4   4     1959.13     1610.90     31.67 o 
 -24   4   4      992.91      945.98     23.86 o 
 -22   4   4      254.49      285.84     12.49 o 
 -20   4   4       53.03       19.44      6.72 o 
 -18   4   4     2103.67     2189.47     28.99 o 
 -16   4   4     1699.91     1486.14     22.89 o 
 -14   4   4      149.02      108.32      7.89 o 
 -12   4   4     4689.08     4654.02     42.77 o 
 -10   4   4     5189.13     4749.94     49.91 o 
  -8   4   4     5278.10     5567.89     51.14 o 
  -6   4   4      267.00      189.84      9.10 o 
  -4   4   4     1271.71     1437.40     22.99 o 
  -2   4   4    19833.23    20618.02    133.50 o 
   0   4   4    15565.62    16262.09    108.83 o 
   2   4   4     9047.16     9068.84     67.19 o 
   4   4   4      294.38      360.03     13.02 o 
   6   4   4     1403.38     1642.78     23.71 o 
   8   4   4     3485.58     3626.77     38.96 o 
  10   4   4      491.44      482.54     15.53 o 
  12   4   4      206.27      195.86      9.64 o 
  14   4   4     1896.56     1897.73     26.00 o 
  16   4   4      474.69      451.93     13.01 o 
  18   4   4        0.43        0.00      8.32 o 
  20   4   4        0.71        0.00      8.82 o 
  22   4   4        0.77        0.00     10.04 o 
  24   4   4     2208.99     2173.20     42.59 o 
  26   4   4     2231.44     2103.96     44.76 o 
  28   4   4      154.42      132.79     18.90 o 
  30   4   4       45.36       59.83     16.04 o 
  32   4   4      251.21      270.70     25.26 o 
  34   4   4      450.63      602.00     33.96 o 
  36   4   4       93.78       96.98     21.56 o 
  38   4   4      285.88      348.37     36.63 o 
  40   4   4       21.63       30.53     20.87 o 
 -43   5   4      176.79      200.19     28.52 o 
 -41   5   4      394.48      500.81     35.11 o 
 -39   5   4        2.36       28.02     21.76 o 
 -37   5   4       24.06       22.17     16.75 o 
 -35   5   4       72.14      110.75     19.48 o 
 -33   5   4       86.89      114.85     18.53 o 
 -31   5   4      250.36      282.32     24.17 o 
 -29   5   4      326.94      266.03     22.86 o 
 -27   5   4       22.97       25.75     11.20 o 
 -25   5   4      165.20      202.07     16.43 o 
 -23   5   4     2837.68     2800.70     41.63 o 
 -21   5   4       40.57       11.93      7.60 o 
 -19   5   4      130.14       94.05      9.70 o 
 -17   5   4     2982.64     2899.57     35.55 o 
 -15   5   4     1118.20     1105.80     24.52 o 
 -13   5   4     1865.71     1968.99     36.32 o 
 -11   5   4     2946.40     2840.59     38.71 o 
  -9   5   4      273.53      288.87     13.10 o 
  -7   5   4       69.65       84.77      8.53 o 
  -5   5   4      251.18      242.90     11.98 o 
  -3   5   4      195.52      227.31      9.87 o 
  -1   5   4        2.07        0.00      6.32 o 
   1   5   4     3545.01     3374.79     35.41 o 
   3   5   4       11.74       17.37      6.37 o 
   5   5   4      705.81      679.96     16.80 o 
   7   5   4     1962.06     1897.64     27.89 o 
   9   5   4        4.46        2.44      6.54 o 
  11   5   4     1687.39     1701.95     27.70 o 
  13   5   4     4272.84     4329.81     48.48 o 
  15   5   4      352.97      353.71     15.20 o 
  17   5   4     3319.76     3223.09     42.27 o 
  19   5   4        0.26       14.30     10.78 o 
  21   5   4      357.00      284.96     18.52 o 
  23   5   4     1024.33      920.31     29.19 o 
  25   5   4       11.95       13.33     13.00 o 
  27   5   4       21.70       16.74     21.34 o 
  29   5   4       35.54       55.32     26.08 o 
  31   5   4       57.39       50.77     16.84 o 
  33   5   4        4.18        8.00     16.53 o 
  35   5   4       23.65        6.29     16.40 o 
  37   5   4        2.76       28.12     19.49 o 
  39   5   4      174.74      182.19     26.49 o 
 -40   6   4       13.90        2.07     19.37 o 
 -38   6   4      221.49      267.86     34.38 o 
 -36   6   4        0.06       11.88     21.40 o 
 -34   6   4        4.09       10.94     15.92 o 
 -32   6   4       23.67       19.37     15.95 o 
 -30   6   4       33.77        7.52     17.84 o 
 -28   6   4       10.32        3.04     11.85 o 
 -26   6   4       39.83       59.06     12.81 o 
 -24   6   4      326.43      334.68     19.52 o 
 -22   6   4      199.35      180.50     15.44 o 
 -20   6   4       26.84       21.92      8.75 o 
 -18   6   4      353.65      405.59     15.74 o 
 -16   6   4       10.22       22.70      8.10 o 
 -14   6   4       58.86       57.19     10.64 o 
 -12   6   4        8.97       15.12     12.01 o 
 -10   6   4       27.28       22.55      8.71 o 
  -8   6   4      497.57      552.11     18.58 o 
  -6   6   4      190.05      190.38     11.77 o 
  -4   6   4       11.31        0.00      7.33 o 
  -2   6   4       65.47       56.49      8.45 o 
   0   6   4     2849.00     3179.50     36.55 o 
   2   6   4      295.07      256.54     11.95 o 
   4   6   4        0.18        0.00      6.59 o 
   6   6   4      653.76      709.87     19.04 o 
   8   6   4       32.85       57.82      9.22 o 
  10   6   4     1132.86     1133.82     24.39 o 
  12   6   4      177.45      224.50     13.69 o 
  14   6   4      258.67      250.49     14.29 o 
  16   6   4      117.40      100.10     16.44 o 
  18   6   4      404.95      418.87     23.47 o 
  20   6   4      286.79      281.30     19.56 o 
  22   6   4      497.68      482.73     23.47 o 
  24   6   4       15.13       13.70     12.54 o 
  26   6   4      454.71      442.05     27.54 o 
  28   6   4      180.82      213.89     22.58 o 
  30   6   4       70.59       82.56     18.71 o 
  32   6   4      121.43      122.99     21.51 o 
  34   6   4       38.58       35.70     20.85 o 
  36   6   4        4.84        0.35     18.34 o 
 -39   7   4       40.35       29.74     20.26 o 
 -37   7   4        0.42       33.05     20.04 o 
 -35   7   4      155.36      187.00     25.41 o 
 -33   7   4        4.96        0.00     16.27 o 
 -31   7   4      536.79      528.48     31.65 o 
 -29   7   4        6.88        8.53     17.00 o 
 -27   7   4      180.30      190.61     32.39 o 
 -25   7   4     1171.68     1151.44     33.31 o 
 -23   7   4      372.66      282.33     29.38 o 
 -21   7   4       52.34       68.96     13.20 o 
 -19   7   4        0.34        0.00     14.04 o 
 -17   7   4      317.02      335.44     19.18 o 
 -15   7   4     6034.34     6007.98     81.51 o 
 -13   7   4       22.62        1.22     10.82 o 
 -11   7   4     6517.76     6382.87     73.08 o 
  -9   7   4     2656.60     2545.05     51.56 o 
  -7   7   4     3526.75     3482.84     45.73 o 
  -5   7   4        1.40        0.00     12.34 o 
  -3   7   4        3.98       11.44      7.79 o 
  -1   7   4       10.16       15.89      7.95 o 
   1   7   4       37.65       25.75      8.66 o 
   3   7   4      261.65      210.54     12.58 o 
   5   7   4       94.30      144.17     12.36 o 
   7   7   4       14.19       13.42      9.29 o 
   9   7   4      603.17      622.99     26.62 o 
  11   7   4     4772.32     4861.37     62.89 o 
  13   7   4     1369.79     1365.18     32.41 o 
  15   7   4     1633.04     1581.91     53.33 o 
  17   7   4      336.24      357.51     23.33 o 
  19   7   4       36.28       19.24     13.48 o 
  21   7   4        0.09        0.00     12.36 o 
  23   7   4        4.98        4.94     13.40 o 
  25   7   4      205.04      206.00     22.87 o 
  27   7   4       11.65       23.98     16.55 o 
  29   7   4        0.17       10.80     17.19 o 
  31   7   4       34.87       64.11     19.40 o 
  33   7   4      167.63      223.99     27.23 o 
  35   7   4       96.93      135.76     26.58 o 
 -36   8   4       58.05       48.05     22.30 o 
 -34   8   4        6.87       16.01     19.27 o 
 -32   8   4      658.01      812.22     39.60 o 
 -30   8   4      275.75      300.17     27.70 o 
 -28   8   4        0.14        0.00     14.42 o 
 -26   8   4      147.65      143.88     20.84 o 
 -24   8   4       32.65        8.74     14.12 o 
 -22   8   4        4.07        6.67     11.89 o 
 -20   8   4       70.65       65.83     13.88 o 
 -18   8   4       30.42       18.81     13.45 o 
 -16   8   4      605.10      646.14     29.00 o 
 -14   8   4        1.22        6.79     13.99 o 
 -12   8   4     1031.19      969.65     32.20 o 
 -10   8   4     4070.90     4117.68     66.12 o 
  -8   8   4       12.34        0.00     11.75 o 
  -6   8   4       30.47       18.64     11.42 o 
  -4   8   4     1355.98     1287.30     32.21 o 
  -2   8   4      756.04      747.78     22.89 o 
   0   8   4      724.94      737.97     22.83 o 
   2   8   4      283.03      213.62     14.97 o 
   4   8   4      245.16      200.62     16.03 o 
   6   8   4      493.12      428.70     20.41 o 
   8   8   4       79.37       56.94     12.74 o 
  10   8   4      775.58      769.73     26.27 o 
  12   8   4       97.93       72.47     25.00 o 
  14   8   4     1012.70     1054.30     35.13 o 
  16   8   4       58.75       51.93     14.49 o 
  18   8   4        9.75       23.60     18.58 o 
  20   8   4       24.39       23.16     17.15 o 
  22   8   4       54.73       69.79     17.91 o 
  24   8   4      103.52      103.00     20.69 o 
  26   8   4      194.92      240.53     26.74 o 
  28   8   4       40.18       76.91     20.07 o 
  30   8   4      355.64      386.37     32.05 o 
  32   8   4      253.50      291.60     31.15 o 
 -33   9   4        4.24       29.54     23.52 o 
 -31   9   4      156.83      102.32     22.41 o 
 -29   9   4       22.38       16.13     29.73 o 
 -27   9   4       73.98       48.91     19.79 o 
 -25   9   4      136.41      199.88     24.12 o 
 -23   9   4      555.26      589.60     35.96 o 
 -21   9   4      211.98      226.53     23.96 o 
 -19   9   4      319.29      326.50     34.49 o 
 -17   9   4       43.17       16.01     15.89 o 
 -15   9   4       96.96      113.41     27.67 o 
 -13   9   4        5.52        3.86     13.21 o 
 -11   9   4       10.30       14.87     13.63 o 
  -9   9   4      125.96      100.06     16.02 o 
  -7   9   4      758.61      636.82     29.29 o 
  -5   9   4       83.36       71.27     14.44 o 
  -3   9   4       17.61       17.59     12.01 o 
  -1   9   4       36.57       24.69     11.52 o 
   1   9   4       53.63       43.26     11.85 o 
   3   9   4      814.85      781.83     25.22 o 
   5   9   4      995.21     1047.49     31.06 o 
   7   9   4      532.25      444.55     22.48 o 
   9   9   4      231.04      216.25     20.19 o 
  11   9   4       13.81        0.00     16.55 o 
  13   9   4       83.93       93.46     17.10 o 
  15   9   4      297.49      368.71     37.60 o 
  17   9   4      117.56       88.59     21.21 o 
  19   9   4      199.60      235.99     28.47 o 
  21   9   4       22.55       10.56     17.28 o 
  23   9   4        3.10       29.99     16.83 o 
  25   9   4       77.08       75.81     25.08 o 
  27   9   4       25.68        4.26     17.84 o 
  29   9   4        6.40        0.00     18.95 o 
 -30  10   4       27.16        3.83     22.92 o 
 -28  10   4        0.90        0.00     22.89 o 
 -26  10   4       39.42       37.85     23.55 o 
 -24  10   4       52.18       77.39     21.43 o 
 -22  10   4       26.48       40.37     26.49 o 
 -20  10   4      148.64      171.15     23.71 o 
 -18  10   4        2.30        4.41     17.82 o 
 -16  10   4        0.78        2.54     16.90 o 
 -14  10   4       89.71      122.17     28.39 o 
 -12  10   4       63.91       65.46     18.63 o 
 -10  10   4      222.28      217.00     20.22 o 
  -8  10   4       55.32       78.70     15.77 o 
  -6  10   4       17.71       17.13     12.81 o 
  -4  10   4       19.98        4.69     12.61 o 
  -2  10   4       10.37       10.78     13.07 o 
   0  10   4       62.03       52.66     13.12 o 
   2  10   4        2.95        0.00     12.01 o 
   4  10   4      285.39      242.77     23.36 o 
   6  10   4      137.36      114.05     18.45 o 
   8  10   4       55.63       87.77     34.78 o 
  10  10   4      192.97      177.00     25.75 o 
  12  10   4        0.98        6.94     16.85 o 
  14  10   4       14.78       64.53     19.69 o 
  16  10   4       14.70       16.44     19.32 o 
  18  10   4        7.05        0.00     19.84 o 
  20  10   4        2.64        0.37     18.95 o 
  22  10   4       16.30       45.92     20.39 o 
  24  10   4      261.95      331.43     31.36 o 
  26  10   4       23.10       37.31     20.02 o 
 -25  11   4       21.59        0.00     22.53 o 
 -23  11   4       72.09       96.49     26.76 o 
 -21  11   4      155.02      179.80     30.53 o 
 -19  11   4       12.57        8.17     60.13 o 
 -17  11   4      131.39      133.20     34.11 o 
 -15  11   4        4.16        8.87     18.02 o 
 -13  11   4       52.51       34.53     19.10 o 
 -11  11   4       86.48       91.88     21.15 o 
  -9  11   4       55.14       60.73     18.36 o 
  -7  11   4        0.15        0.00     15.24 o 
  -5  11   4       35.98       15.15     16.29 o 
  -3  11   4      163.49      189.40     35.63 o 
  -1  11   4      132.78      118.61     37.62 o 
   1  11   4       71.79       98.05     19.66 o 
   3  11   4       10.62       17.95     19.52 o 
   5  11   4       72.20      113.93     23.20 o 
   7  11   4        3.95        1.31     17.90 o 
   9  11   4      146.14      184.75     27.10 o 
  11  11   4       90.73       96.62     23.54 o 
  13  11   4       39.12       23.44     21.22 o 
  15  11   4        5.62        0.00     18.72 o 
  17  11   4       10.51        0.00     18.08 o 
  19  11   4        0.04        9.70     29.27 o 
  21  11   4       22.15       54.53     32.31 o 
 -18  12   4       50.53       73.29     28.45 o 
 -16  12   4       25.44       20.75     24.12 o 
 -14  12   4       12.70        2.28     21.67 o 
 -12  12   4       42.08       48.53     25.31 o 
 -10  12   4      180.41      238.34     32.47 o 
  -8  12   4      128.52      182.77     30.12 o 
  -6  12   4        2.19       19.99     22.36 o 
  -4  12   4      164.21      230.53     31.82 o 
  -2  12   4      256.78      230.98     31.05 o 
   0  12   4      160.98      177.51     40.85 o 
   2  12   4      489.75      552.98     71.35 o 
   4  12   4       75.22      137.09     33.65 o 
   6  12   4       55.61       80.06     29.98 o 
   8  12   4        2.68        0.00     33.37 o 
  10  12   4       71.59       73.85     44.31 o 
  12  12   4       11.58        0.00     33.09 o 
  14  12   4       82.35      115.99     87.46 o 
  -7  13   4       57.82      117.84     29.90 o 
  -5  13   4      125.21      164.30     33.84 o 
  -3  13   4        3.95       39.70     37.97 o 
  -1  13   4        3.63        0.00     37.98 o 
   1  13   4       20.69       11.51     36.83 o 
   3  13   4      179.61      255.48     58.69 o 
 -45   1   5        5.65       12.98     19.96 o 
 -43   1   5       83.19       94.20     22.77 o 
 -41   1   5      670.90      732.96     37.21 o 
 -39   1   5      598.86      704.15     53.41 o 
 -37   1   5      573.82      565.85     30.26 o 
 -35   1   5      490.01      470.21     26.60 o 
 -33   1   5        3.54        3.27      9.33 o 
 -31   1   5      916.41      911.80     22.86 o 
 -29   1   5      705.18      649.43     19.22 o 
 -27   1   5      133.46      129.09     11.22 o 
 -25   1   5     4588.15     4466.36     40.19 o 
 -23   1   5       15.19       21.28      5.58 o 
 -21   1   5       75.19       82.13      6.74 o 
 -19   1   5      149.34      114.44      6.47 o 
 -17   1   5     1200.65     1297.00     16.55 o 
 -15   1   5    11347.48    11820.96     69.85 o 
 -13   1   5     5008.75     5070.68     33.39 o 
 -11   1   5     1938.93     2336.91     18.35 o 
  -9   1   5      148.38      151.79      4.31 o 
  -7   1   5       21.41        6.59      2.69 o 
  -5   1   5     2215.94     2484.96     27.76 o 
  -3   1   5       90.96      143.63      6.94 o 
  -1   1   5     9477.59    10238.24     81.24 o 
   1   1   5     6402.31     6602.76     59.17 o 
   3   1   5     9184.51     9370.64     66.49 o 
   5   1   5        0.90        2.04      2.90 o 
   7   1   5     4292.20     4182.81     35.38 o 
   9   1   5      230.85      246.14      7.21 o 
  11   1   5        1.25        0.00      3.75 o 
  13   1   5      473.34      454.76     11.48 o 
  15   1   5     8462.22     8587.60     65.53 o 
  17   1   5     1973.24     1915.64     24.50 o 
  19   1   5      830.71      828.27     16.77 o 
  21   1   5      392.25      372.97     12.58 o 
  23   1   5      791.50      748.67     19.87 o 
  25   1   5     1652.60     1540.38     31.56 o 
  27   1   5      694.00      657.35     23.93 o 
  29   1   5        5.58        0.00     12.37 o 
  31   1   5      161.04      169.09     21.27 o 
  33   1   5       86.48      115.65     19.58 o 
  35   1   5       65.38       78.94     18.79 o 
  37   1   5      117.26      117.22     21.77 o 
  39   1   5      455.53      485.49     34.42 o 
  41   1   5      103.09      116.79     24.92 o 
 -44   2   5        0.22        0.00     17.88 o 
 -42   2   5       42.11       36.59     18.86 o 
 -40   2   5      632.27      705.01     36.17 o 
 -38   2   5      260.27      270.74     25.01 o 
 -36   2   5      106.33       99.95     18.48 o 
 -34   2   5       21.69       22.74     11.81 o 
 -32   2   5        7.68       24.55      9.94 o 
 -30   2   5      449.72      376.29     17.61 o 
 -28   2   5      141.32      150.65     12.84 o 
 -26   2   5     7366.09     7210.45     71.17 o 
 -24   2   5     5364.09     5083.20     50.39 o 
 -22   2   5     1302.92     1286.95     19.17 o 
 -20   2   5       15.69        7.15      4.82 o 
 -18   2   5     1367.26     1369.23     17.25 o 
 -16   2   5     1039.03     1037.66     14.09 o 
 -14   2   5     7221.44     7225.91     46.95 o 
 -12   2   5      226.87      156.79      5.87 o 
 -10   2   5     4156.01     4134.14     27.26 o 
  -8   2   5     1886.18     1675.24     14.22 o 
  -6   2   5      281.95      355.29      8.58 o 
  -4   2   5     4855.68     4995.14     41.70 o 
  -2   2   5      238.86      214.11      8.11 o 
   0   2   5      658.06      810.90     12.68 o 
   2   2   5      362.53      404.23      7.49 o 
   4   2   5       93.15      139.75      5.22 o 
   6   2   5        2.47        2.16      3.82 o 
   8   2   5       39.53       21.12      5.81 o 
  10   2   5     5501.20     5706.26     50.47 o 
  12   2   5        7.73       12.07      5.05 o 
  14   2   5       40.60       63.75      7.26 o 
  16   2   5     3237.81     3281.30     39.18 o 
  18   2   5     2874.30     2733.26     36.66 o 
  20   2   5       74.71       80.84     12.61 o 
  22   2   5      712.28      731.14     19.84 o 
  24   2   5     2517.79     2523.16     42.59 o 
  26   2   5      942.00      951.15     26.68 o 
  28   2   5      269.28      278.08     30.60 o 
  30   2   5        9.86       12.29     14.17 o 
  32   2   5      689.56      700.33     36.71 o 
  34   2   5       24.11        0.04     14.99 o 
  36   2   5      319.79      284.41     27.38 o 
  38   2   5       34.95       28.32     18.12 o 
  40   2   5       53.53       60.09     21.69 o 
 -45   3   5        2.71        0.00     21.01 o 
 -43   3   5       30.96       47.69     22.84 o 
 -41   3   5        7.46       21.57     23.25 o 
 -39   3   5       75.76       62.83     19.06 o 
 -37   3   5      375.85      394.96     27.06 o 
 -35   3   5      672.13      723.75     32.38 o 
 -33   3   5      808.75      799.72     28.01 o 
 -31   3   5      336.69      312.97     17.24 o 
 -29   3   5      332.31      383.51     17.78 o 
 -27   3   5      961.58      944.62     24.53 o 
 -25   3   5     2649.61     2578.22     38.02 o 
 -23   3   5      212.03      201.88     12.38 o 
 -21   3   5      459.64      458.49     13.89 o 
 -19   3   5     1363.51     1137.44     20.62 o 
 -17   3   5     4007.52     4362.17     42.92 o 
 -15   3   5       84.39      103.90      9.54 o 
 -13   3   5       65.19       34.26      5.31 o 
 -11   3   5    11534.18    12412.23     81.13 o 
  -9   3   5     6335.99     6897.38     45.96 o 
  -7   3   5       12.35       16.68      3.65 o 
  -5   3   5      484.97      448.55      8.99 o 
  -3   3   5     5822.25     5993.05     44.15 o 
  -1   3   5      308.38      302.38      7.52 o 
   1   3   5     1980.02     2176.07     20.75 o 
   3   3   5     8030.01     8289.46     54.26 o 
   5   3   5     2155.79     2070.35     23.22 o 
   7   3   5      735.72      654.90     13.35 o 
   9   3   5     5369.00     5284.47     45.46 o 
  11   3   5      848.44      951.26     17.21 o 
  13   3   5     1035.37     1011.67     17.54 o 
  15   3   5      402.46      439.91     15.61 o 
  17   3   5       39.55       46.91      9.05 o 
  19   3   5        0.32        2.34      7.71 o 
  21   3   5        7.28        0.00      8.54 o 
  23   3   5       70.64       96.18     11.89 o 
  25   3   5     1097.96     1139.18     32.51 o 
  27   3   5      431.73      400.40     23.09 o 
  29   3   5       11.22       38.92     14.63 o 
  31   3   5      481.39      504.62     29.92 o 
  33   3   5      105.86      135.02     20.78 o 
  35   3   5       10.45       16.22     16.18 o 
  37   3   5      364.03      365.47     34.88 o 
  39   3   5       48.34       36.06     26.16 o 
 -44   4   5      198.16      263.38     34.06 o 
 -42   4   5       29.25        2.85     18.68 o 
 -40   4   5        5.16        2.94     16.01 o 
 -38   4   5      181.22      215.72     24.64 o 
 -36   4   5       21.48       44.45     16.66 o 
 -34   4   5        2.93        7.65     13.54 o 
 -32   4   5       16.12       20.58     11.26 o 
 -30   4   5        0.00        0.00     13.18 o 
 -28   4   5      293.79      282.74     16.23 o 
 -26   4   5      233.37      171.45     13.34 o 
 -24   4   5        7.03        3.98      8.13 o 
 -22   4   5      552.58      476.69     15.37 o 
 -20   4   5      354.26      337.08     12.86 o 
 -18   4   5      399.98      431.76     13.77 o 
 -16   4   5      159.62      122.49      8.61 o 
 -14   4   5      418.97      536.36     13.21 o 
 -12   4   5       86.21      104.46      7.29 o 
 -10   4   5     1381.35     1477.02     25.89 o 
  -8   4   5      113.72      113.84      7.37 o 
  -6   4   5     1889.80     1754.06     23.94 o 
  -4   4   5      995.36      914.35     16.94 o 
  -2   4   5     2095.12     2224.79     27.23 o 
   0   4   5     2963.94     3056.78     30.47 o 
   2   4   5      122.10      137.73      8.53 o 
   4   4   5        4.58        2.85      5.60 o 
   6   4   5     3575.74     3892.04     40.22 o 
   8   4   5      736.45      644.65     15.96 o 
  10   4   5       21.92       15.35      5.92 o 
  12   4   5       17.66       16.43      6.63 o 
  14   4   5      150.72      160.92      9.61 o 
  16   4   5      458.67      440.10     15.28 o 
  18   4   5      320.86      272.71     19.72 o 
  20   4   5     2071.37     2154.47     35.94 o 
  22   4   5       77.62       80.76     12.31 o 
  24   4   5      143.36      137.06     16.27 o 
  26   4   5      575.14      579.86     30.63 o 
  28   4   5       63.54       55.83     15.37 o 
  30   4   5        0.14        0.00     13.69 o 
  32   4   5        5.45       27.54     23.75 o 
  34   4   5        8.72        0.61     15.15 o 
  36   4   5        5.23        0.93     16.54 o 
  38   4   5       24.03       35.92     23.50 o 
 -41   5   5      500.81      491.39     40.65 o 
 -39   5   5      351.75      424.32     31.74 o 
 -37   5   5      625.95      640.74     34.86 o 
 -35   5   5      258.81      240.47     24.01 o 
 -33   5   5      482.39      511.65     29.13 o 
 -31   5   5      174.04      178.73     18.01 o 
 -29   5   5      104.67      125.07     15.63 o 
 -27   5   5      109.90       48.27     12.51 o 
 -25   5   5      293.42      290.01     16.22 o 
 -23   5   5       70.78       52.17     12.55 o 
 -21   5   5      872.75      894.90     20.87 o 
 -19   5   5     1809.74     1690.58     27.17 o 
 -17   5   5      187.09      232.55     12.12 o 
 -15   5   5     3523.24     3419.39     38.34 o 
 -13   5   5      801.20      754.18     16.36 o 
 -11   5   5       73.11      101.35      8.51 o 
  -9   5   5      143.39      148.11     10.98 o 
  -7   5   5      273.52      243.79     11.52 o 
  -5   5   5       32.60       18.09      6.67 o 
  -3   5   5      696.69      782.06     17.73 o 
  -1   5   5      740.26      739.59     16.00 o 
   1   5   5     4271.11     4261.81     41.25 o 
   3   5   5     2352.02     2387.89     29.17 o 
   5   5   5     2692.47     2743.96     50.28 o 
   7   5   5       17.06       23.43      7.37 o 
   9   5   5      402.01      355.26     13.86 o 
  11   5   5        5.00        4.03      7.59 o 
  13   5   5        2.69        2.44      7.52 o 
  15   5   5     3639.02     3567.34     44.83 o 
  17   5   5      199.66      201.95     12.97 o 
  19   5   5     1857.43     1840.44     34.06 o 
  21   5   5      690.43      666.70     25.37 o 
  23   5   5      191.65      186.13     25.75 o 
  25   5   5        7.60        9.63     11.99 o 
  27   5   5       67.29       57.11     18.35 o 
  29   5   5       17.39        3.21     13.89 o 
  31   5   5       39.18       52.04     17.87 o 
  33   5   5       29.44        0.00     15.93 o 
  35   5   5       57.45       51.60     18.36 o 
  37   5   5        8.78       36.39     30.73 o 
 -40   6   5      245.95      218.70     32.19 o 
 -38   6   5       18.73       13.35     20.51 o 
 -36   6   5       38.10       38.08     20.64 o 
 -34   6   5       20.18        1.15     15.58 o 
 -32   6   5        7.62        9.00     14.34 o 
 -30   6   5       68.92       44.41     13.51 o 
 -28   6   5        0.04        0.00     11.26 o 
 -26   6   5     2050.08     2010.50     42.10 o 
 -24   6   5     3749.18     3560.94     55.01 o 
 -22   6   5       16.01       21.75      9.75 o 
 -20   6   5      670.01      567.55     24.96 o 
 -18   6   5     1412.81     1332.71     25.67 o 
 -16   6   5     1646.14     1546.62     27.01 o 
 -14   6   5     1365.22     1324.25     26.49 o 
 -12   6   5     1134.12     1045.55     23.63 o 
 -10   6   5      252.02      207.76     12.69 o 
  -8   6   5       77.73       60.36      9.24 o 
  -6   6   5     3628.38     3343.88     41.51 o 
  -4   6   5     2711.52     2609.55     35.71 o 
  -2   6   5     1304.34     1361.49     30.99 o 
   0   6   5        1.11       10.25      7.14 o 
   2   6   5      221.46      232.52     11.65 o 
   4   6   5      602.68      572.93     17.41 o 
   6   6   5       33.03       35.45      8.73 o 
   8   6   5        1.25        0.00      7.66 o 
  10   6   5      612.80      623.72     30.28 o 
  12   6   5     2094.43     2061.50     33.70 o 
  14   6   5       61.49       38.22     10.55 o 
  16   6   5     1874.97     1891.01     33.87 o 
  18   6   5     3516.04     3390.65     59.45 o 
  20   6   5       52.33       36.66     12.69 o 
  22   6   5      486.67      509.33     23.90 o 
  24   6   5       85.17       83.34     15.04 o 
  26   6   5      197.38      194.90     21.42 o 
  28   6   5      686.18      731.55     36.26 o 
  30   6   5      215.26      205.22     24.27 o 
  32   6   5       62.01       86.33     19.23 o 
  34   6   5        6.21       12.44     17.86 o 
  36   6   5       22.67       35.41     25.25 o 
 -39   7   5        2.15        0.00     21.05 o 
 -37   7   5      381.60      308.35     34.51 o 
 -35   7   5       93.91      128.28     26.56 o 
 -33   7   5       19.68       26.52     22.23 o 
 -31   7   5      155.63      130.39     20.90 o 
 -29   7   5      289.07      290.36     21.74 o 
 -27   7   5      586.44      604.99     36.69 o 
 -25   7   5       67.92       55.47     13.66 o 
 -23   7   5       64.75       40.53     12.86 o 
 -21   7   5       55.12       32.40     12.43 o 
 -19   7   5      657.75      641.00     21.82 o 
 -17   7   5      498.39      455.97     17.63 o 
 -15   7   5     3341.83     3367.34     46.66 o 
 -13   7   5      594.17      490.03     20.67 o 
 -11   7   5     1561.86     1639.51     31.71 o 
  -9   7   5     2674.49     2587.32     39.48 o 
  -7   7   5      312.56      330.96     16.36 o 
  -5   7   5        0.33        0.00      8.59 o 
  -3   7   5      786.02      806.23     22.18 o 
  -1   7   5      458.26      453.91     16.01 o 
   1   7   5      989.11      882.25     22.29 o 
   3   7   5     2366.50     2293.24     33.19 o 
   5   7   5     3049.04     3088.02     42.39 o 
   7   7   5      115.34       75.86     11.31 o 
   9   7   5     1234.25     1196.97     27.08 o 
  11   7   5     2769.16     2732.63     45.53 o 
  13   7   5      134.03      120.57     14.52 o 
  15   7   5        7.30        1.72     13.08 o 
  17   7   5      459.38      465.02     25.71 o 
  19   7   5       77.10       45.93     17.61 o 
  21   7   5       33.95       24.30     12.77 o 
  23   7   5       16.83       18.65     14.88 o 
  25   7   5       22.19       34.13     16.15 o 
  27   7   5       16.45       37.51     16.88 o 
  29   7   5      197.92      251.99     31.39 o 
  31   7   5       81.71       51.77     18.79 o 
  33   7   5       25.25       50.37     19.45 o 
 -36   8   5       54.32       51.08     24.34 o 
 -34   8   5       45.12       30.02     22.96 o 
 -32   8   5       98.26      140.00     26.36 o 
 -30   8   5      577.85      612.08     40.31 o 
 -28   8   5       15.68       42.02     19.58 o 
 -26   8   5        2.85        0.98     14.58 o 
 -24   8   5        0.03        0.00     11.02 o 
 -22   8   5        0.01        0.00     11.23 o 
 -20   8   5       90.36       80.57     14.50 o 
 -18   8   5       82.47       87.02     14.43 o 
 -16   8   5      984.51      913.60     32.72 o 
 -14   8   5      111.95       70.10     15.24 o 
 -12   8   5     1440.84     1383.59     34.93 o 
 -10   8   5     1007.51     1045.51     30.64 o 
  -8   8   5      208.76      189.78     16.94 o 
  -6   8   5     1538.29     1420.56     33.83 o 
  -4   8   5       74.23       43.43     13.15 o 
  -2   8   5     1439.69     1458.03     36.39 o 
   0   8   5        0.02        0.00      9.22 o 
   2   8   5      194.93      178.86     14.51 o 
   4   8   5      169.89      175.59     15.61 o 
   6   8   5     1433.83     1341.88     42.66 o 
   8   8   5      299.84      264.99     18.07 o 
  10   8   5      127.59      160.29     16.30 o 
  12   8   5       14.65       20.44     13.85 o 
  14   8   5       88.12       81.88     16.62 o 
  16   8   5        5.88        0.00     12.67 o 
  18   8   5       25.03        0.00     13.72 o 
  20   8   5      430.39      465.52     33.40 o 
  22   8   5        8.29        0.00     14.31 o 
  24   8   5      137.01      153.72     22.14 o 
  26   8   5        6.82        2.92     16.62 o 
  28   8   5        1.65       11.00     19.77 o 
  30   8   5       65.14       51.19     20.36 o 
  32   8   5       34.73       43.36     25.02 o 
 -33   9   5        9.87       42.99     22.97 o 
 -31   9   5       39.92        8.71     21.85 o 
 -29   9   5       92.40       72.99     23.45 o 
 -27   9   5      120.92       92.09     22.79 o 
 -25   9   5      257.33      303.44     42.68 o 
 -23   9   5        2.05        0.00     16.73 o 
 -21   9   5       71.38       60.81     16.75 o 
 -19   9   5      230.26      220.81     22.20 o 
 -17   9   5       19.01        7.37     13.43 o 
 -15   9   5       90.25      117.53     16.64 o 
 -13   9   5       16.40       13.48     12.99 o 
 -11   9   5       36.85       10.10     12.90 o 
  -9   9   5      509.82      541.23     25.19 o 
  -7   9   5      164.56      134.18     16.33 o 
  -5   9   5       37.35       33.02     13.33 o 
  -3   9   5     1254.19     1245.35     33.72 o 
  -1   9   5       16.15       24.16     13.12 o 
   1   9   5       54.95       32.67     11.69 o 
   3   9   5        0.51        0.00     13.26 o 
   5   9   5       24.16       25.99     12.32 o 
   7   9   5      901.99      868.13     36.82 o 
   9   9   5      412.76      424.11     27.39 o 
  11   9   5      342.85      332.62     30.98 o 
  13   9   5       85.41      100.29     18.27 o 
  15   9   5       58.63       78.74     17.26 o 
  17   9   5      268.19      218.40     46.05 o 
  19   9   5        0.50       33.01     18.58 o 
  21   9   5       36.62       53.43     21.49 o 
  23   9   5        0.67       26.16     25.29 o 
  25   9   5       20.97       76.72     27.30 o 
  27   9   5        1.69        0.00     20.90 o 
  29   9   5        0.08        0.00     20.68 o 
 -30  10   5       22.09       17.82     22.80 o 
 -28  10   5      182.27      196.38     30.16 o 
 -26  10   5       16.34        0.00     19.94 o 
 -24  10   5      375.92      443.09     37.26 o 
 -22  10   5      465.59      513.65     38.26 o 
 -20  10   5      196.91      294.14     28.33 o 
 -18  10   5      281.58      254.68     36.02 o 
 -16  10   5      323.68      305.16     27.14 o 
 -14  10   5      206.83      204.19     23.87 o 
 -12  10   5      125.23      134.31     23.01 o 
 -10  10   5       40.96       71.95     18.07 o 
  -8  10   5      639.05      670.36     32.52 o 
  -6  10   5      640.50      683.98     35.36 o 
  -4  10   5      930.94      905.26     33.02 o 
  -2  10   5       17.63       10.57     13.00 o 
   0  10   5       19.04       10.76     15.50 o 
   2  10   5      222.81      229.55     19.88 o 
   4  10   5      214.22      179.09     18.49 o 
   6  10   5       84.89       56.92     14.02 o 
   8  10   5       36.50       41.46     15.86 o 
  10  10   5      197.17      183.56     31.73 o 
  12  10   5       20.24       28.17     23.33 o 
  14  10   5       12.58       26.69     51.79 o 
  16  10   5      137.94      135.65     67.32 o 
  18  10   5      432.98      557.02     77.68 o 
  20  10   5      418.32      480.28     50.92 o 
  22  10   5       92.06      124.97     30.81 o 
  24  10   5      343.31      342.97     37.75 o 
 -25  11   5      125.89      155.20     27.16 o 
 -23  11   5       58.56       94.02     24.33 o 
 -21  11   5        0.17        1.65     19.40 o 
 -19  11   5        1.52        0.00     18.49 o 
 -17  11   5       17.89        0.00     19.70 o 
 -15  11   5      122.58      139.03     29.24 o 
 -13  11   5        0.92        3.36     21.09 o 
 -11  11   5        6.09        8.22     19.56 o 
  -9  11   5      115.39       67.07     37.78 o 
  -7  11   5       12.95       37.83     21.44 o 
  -5  11   5       19.12       18.78     21.34 o 
  -3  11   5      313.41      351.08     33.51 o 
  -1  11   5        4.86        3.83     17.44 o 
   1  11   5       95.85      119.42     29.50 o 
   3  11   5      239.99      269.66     28.94 o 
   5  11   5        4.04        6.43     37.40 o 
   7  11   5      120.95       85.30     27.66 o 
   9  11   5      198.72      280.17     37.68 o 
  11  11   5      258.95      283.86     39.37 o 
  13  11   5       25.45       22.64     39.99 o 
  15  11   5        0.66       19.06     27.91 o 
  17  11   5       14.55       16.53     27.93 o 
  19  11   5        0.85       26.97     28.26 o 
 -18  12   5        0.16        7.55     25.31 o 
 -16  12   5        1.40        0.00     21.89 o 
 -14  12   5       70.23       86.43     26.74 o 
 -12  12   5        0.03       46.15     24.26 o 
 -10  12   5       15.75       56.45     23.76 o 
  -8  12   5       35.94       51.90     23.46 o 
  -6  12   5      106.39      139.31     43.68 o 
  -4  12   5       87.68       76.82     25.36 o 
  -2  12   5      163.14      122.62     27.79 o 
   0  12   5        2.59        0.00     24.81 o 
   2  12   5        0.04        0.00     36.83 o 
   4  12   5        2.59       17.28     44.59 o 
   6  12   5       10.08       16.57     38.26 o 
   8  12   5      100.70       80.38     29.89 o 
  10  12   5        1.78        0.00     25.48 o 
  12  12   5       19.77       46.87     27.79 o 
 -46   0   6       74.06      147.88     47.76 o 
 -44   0   6      639.63      641.95     52.66 o 
 -42   0   6      594.45      679.40     50.56 o 
 -40   0   6      755.82      929.04    141.27 o 
 -38   0   6     1036.85      971.62     52.37 o 
 -36   0   6       61.05      100.31     19.64 o 
 -34   0   6        4.33        0.00     13.26 o 
 -32   0   6     2022.24     1956.10     50.59 o 
 -30   0   6     1972.60     1847.69     47.43 o 
 -28   0   6     1746.05     1608.45     46.35 o 
 -26   0   6      421.19      423.31     19.62 o 
 -24   0   6     4349.90     3908.87     54.59 o 
 -22   0   6     3001.63     3066.06     45.27 o 
 -20   0   6       59.84       34.67      7.93 o 
 -18   0   6     3789.09     3965.84     49.09 o 
 -16   0   6        4.65        2.73      5.56 o 
 -14   0   6       39.32       87.85      8.84 o 
 -12   0   6     7448.59     7526.06     66.48 o 
 -10   0   6     1070.10     1239.19     15.53 o 
  -8   0   6     8099.78     8540.18    106.84 o 
  -6   0   6     4195.97     4197.93     63.78 o 
  -4   0   6      415.38      341.48     19.48 o 
  -2   0   6     2985.26     3396.17     97.30 o 
   0   0   6     1390.10     1280.01     32.21 o 
   2   0   6    53080.61    55828.52    777.97 o 
   4   0   6      744.61      694.68     10.73 o 
   6   0   6       17.84       10.25      4.18 o 
   8   0   6    10412.40    10651.45    131.61 o 
  10   0   6     3150.86     3128.91     40.96 o 
  12   0   6     1261.62     1067.74     23.33 o 
  14   0   6     5472.71     5449.75     72.22 o 
  16   0   6     1728.21     1693.62     41.70 o 
  18   0   6     2023.82     1805.75     35.31 o 
  20   0   6      303.38      283.35     16.44 o 
  22   0   6     2448.18     2348.15     43.27 o 
  24   0   6      855.30      810.24     34.02 o 
  26   0   6      753.82      691.15     32.82 o 
  28   0   6        4.61        9.92     15.68 o 
  30   0   6       55.32       80.99     25.62 o 
  32   0   6       44.28       40.33     22.86 o 
  34   0   6       82.95       63.29     26.45 o 
  36   0   6       68.18       83.93     28.68 o 
  38   0   6        0.41        0.00     42.29 o 
  40   0   6      131.50      212.24     39.67 o 
 -45   1   6      330.95      354.40     35.59 o 
 -43   1   6      382.75      475.48     40.73 o 
 -41   1   6       34.16       81.40     20.43 o 
 -39   1   6     1170.72     1193.07     47.64 o 
 -37   1   6        1.10        0.00     14.26 o 
 -35   1   6        0.61        0.00     10.36 o 
 -33   1   6      881.86      783.87     27.49 o 
 -31   1   6        1.16        8.36      8.24 o 
 -29   1   6      666.53      636.16     19.07 o 
 -27   1   6     3703.17     3553.90     41.88 o 
 -25   1   6     2467.91     2214.46     28.36 o 
 -23   1   6     1854.46     1878.69     24.81 o 
 -21   1   6       22.78       17.50      5.87 o 
 -19   1   6        7.71       20.82      4.92 o 
 -17   1   6      316.57      384.59     10.13 o 
 -15   1   6     1894.49     1903.04     20.40 o 
 -13   1   6      107.65       96.58      4.99 o 
 -11   1   6     4540.13     4890.82     28.66 o 
  -9   1   6     1182.27     1059.23     17.54 o 
  -7   1   6      508.41      463.79     10.26 o 
  -5   1   6      238.95      279.45      8.81 o 
  -3   1   6     3514.07     3450.90     31.16 o 
  -1   1   6     3556.59     3544.15     48.69 o 
   1   1   6    10399.97    10486.63     65.96 o 
   3   1   6     4138.40     4214.09     35.36 o 
   5   1   6     2198.07     2295.26     17.69 o 
   7   1   6     4128.52     4144.09     28.56 o 
   9   1   6      268.22      259.79      7.71 o 
  11   1   6      376.38      397.65     10.24 o 
  13   1   6      201.23      156.35      8.15 o 
  15   1   6     1925.20     1920.96     26.87 o 
  17   1   6      918.76      819.68     16.85 o 
  19   1   6       82.87       98.75      8.58 o 
  21   1   6       93.77       92.35     10.14 o 
  23   1   6      841.11      828.94     21.35 o 
  25   1   6      121.62      113.78     14.32 o 
  27   1   6       22.94       24.85     11.56 o 
  29   1   6     2414.52     2505.75     67.75 o 
  31   1   6      310.01      331.93     25.41 o 
  33   1   6       11.66       40.82     17.69 o 
  35   1   6       79.05       80.59     19.12 o 
  37   1   6        0.98       13.67     17.42 o 
  39   1   6       74.15       65.27     21.75 o 
 -44   2   6       11.45        0.00     20.09 o 
 -42   2   6      157.00      201.09     28.01 o 
 -40   2   6       19.46       13.41     16.80 o 
 -38   2   6        2.21       14.87     15.13 o 
 -36   2   6       82.81       94.61     15.68 o 
 -34   2   6       23.46       24.47     10.22 o 
 -32   2   6      232.60      211.11     14.22 o 
 -30   2   6       88.86       82.26     10.94 o 
 -28   2   6     1876.25     1815.39     30.35 o 
 -26   2   6      658.74      642.98     18.67 o 
 -24   2   6     2125.15     2072.11     29.85 o 
 -22   2   6     1497.60     1550.20     21.89 o 
 -20   2   6     3867.69     3949.10     36.51 o 
 -18   2   6      160.75      208.02      7.98 o 
 -16   2   6      882.82      905.43     15.23 o 
 -14   2   6     3403.43     3803.53     28.78 o 
 -12   2   6    17892.46    19195.81    103.30 o 
 -10   2   6     2108.99     2146.36     17.45 o 
  -8   2   6       69.35       77.21      4.75 o 
  -6   2   6       14.75        3.71      3.53 o 
  -4   2   6      311.53      283.71      8.34 o 
  -2   2   6      296.98      334.88      8.51 o 
   0   2   6     1895.08     1947.92     24.07 o 
   2   2   6      325.98      359.33      9.68 o 
   4   2   6      616.93      787.66     10.67 o 
   6   2   6     1271.57     1314.85     15.26 o 
   8   2   6      213.37      218.92      8.31 o 
  10   2   6      150.12      147.88      7.27 o 
  12   2   6     3690.81     3894.40     34.19 o 
  14   2   6     1045.43     1135.52     18.67 o 
  16   2   6      317.90      357.85     12.98 o 
  18   2   6       89.95       96.78     10.82 o 
  20   2   6     2345.80     2380.45     33.50 o 
  22   2   6      370.49      393.42     15.95 o 
  24   2   6      463.35      537.02     18.66 o 
  26   2   6       47.94       35.38     11.99 o 
  28   2   6      338.98      348.07     21.68 o 
  30   2   6       70.65       93.43     18.28 o 
  32   2   6       16.27       13.99     15.19 o 
  34   2   6       18.73        5.17     15.30 o 
  36   2   6      106.55      116.23     21.80 o 
  38   2   6        5.08       10.87     17.64 o 
 -43   3   6       51.12       64.53     22.68 o 
 -41   3   6      109.57      115.26     29.20 o 
 -39   3   6      258.06      321.91     30.94 o 
 -37   3   6        6.37       16.67     13.36 o 
 -35   3   6      252.62      309.99     21.76 o 
 -33   3   6      304.41      330.73     17.01 o 
 -31   3   6      167.30      150.05     12.81 o 
 -29   3   6      683.23      485.16     17.91 o 
 -27   3   6     2157.23     1936.53     31.66 o 
 -25   3   6      840.79      803.03     20.35 o 
 -23   3   6      212.18      205.28     13.04 o 
 -21   3   6       23.15       15.48      6.17 o 
 -19   3   6      172.69      199.94      9.41 o 
 -17   3   6     5961.85     5854.91     48.23 o 
 -15   3   6      146.10      177.29      8.98 o 
 -13   3   6       36.57       47.84      5.19 o 
 -11   3   6     7274.95     7644.84     50.65 o 
  -9   3   6     2118.17     2423.32     21.37 o 
  -7   3   6     2995.59     2667.51     21.87 o 
  -5   3   6      516.91      528.18      8.33 o 
  -3   3   6      606.65      657.17      9.89 o 
  -1   3   6      915.38      851.88     13.37 o 
   1   3   6     1324.59     1350.31     14.53 o 
   3   3   6      707.99      679.55     11.40 o 
   5   3   6     4314.87     4590.30     53.99 o 
   7   3   6       60.57       92.00      6.36 o 
   9   3   6      889.16      928.51     16.72 o 
  11   3   6       38.06       23.68      6.37 o 
  13   3   6      614.32      579.61     14.32 o 
  15   3   6       12.65       36.08      7.17 o 
  17   3   6     3575.13     3429.56     42.79 o 
  19   3   6      569.52      534.48     18.71 o 
  21   3   6       37.69       26.30     10.34 o 
  23   3   6     1261.84     1199.06     24.21 o 
  25   3   6      653.66      667.50     20.80 o 
  27   3   6     1049.55     1077.32     29.45 o 
  29   3   6     1539.61     1485.43     43.81 o 
  31   3   6      471.64      449.46     28.90 o 
  33   3   6       16.58       15.35     15.55 o 
  35   3   6       16.22       21.95     17.29 o 
  37   3   6      181.74      211.84     26.30 o 
  39   3   6        0.09       11.46     18.59 o 
 -44   4   6      322.46      409.77     38.46 o 
 -42   4   6      159.39      210.66     35.93 o 
 -40   4   6        3.84        2.73     17.86 o 
 -38   4   6        5.54        0.00     15.36 o 
 -36   4   6        5.20        0.00     14.55 o 
 -34   4   6       78.04       82.68     15.33 o 
 -32   4   6      613.41      630.58     23.83 o 
 -30   4   6     1006.37      973.42     24.73 o 
 -28   4   6      110.86      167.31     13.11 o 
 -26   4   6     1162.36     1080.03     26.60 o 
 -24   4   6     3131.36     3049.46     36.36 o 
 -22   4   6     1513.31     1444.54     23.96 o 
 -20   4   6     2976.85     2822.51     32.99 o 
 -18   4   6      916.65      913.03     19.47 o 
 -16   4   6        1.05        3.18      5.68 o 
 -14   4   6     3477.60     3667.00     35.57 o 
 -12   4   6     4492.82     4656.18     37.55 o 
 -10   4   6       27.20       23.46      4.93 o 
  -8   4   6      345.64      382.85     10.35 o 
  -6   4   6     1754.77     1752.36     20.46 o 
  -4   4   6      101.22      133.70      7.03 o 
  -2   4   6       30.49       33.00      5.58 o 
   0   4   6     2421.39     2394.15     24.03 o 
   2   4   6     1458.54     1488.89     18.67 o 
   4   4   6     1446.41     1293.01     24.39 o 
   6   4   6      874.30     1002.75     34.74 o 
   8   4   6       77.29       80.93      8.49 o 
  10   4   6     5379.14     5414.33     48.73 o 
  12   4   6     1428.35     1478.36     21.74 o 
  14   4   6     3816.62     3843.57     41.30 o 
  16   4   6     1726.73     1590.13     24.91 o 
  18   4   6       78.08       57.42      9.82 o 
  20   4   6     2338.92     2527.21     36.31 o 
  22   4   6     1559.39     1451.61     31.29 o 
  24   4   6      258.51      275.18     19.21 o 
  26   4   6        1.06       20.80     14.13 o 
  28   4   6      790.48      747.14     29.33 o 
  30   4   6       23.32       20.57     17.69 o 
  32   4   6       10.55       19.60     16.17 o 
  34   4   6       66.32       48.61     18.28 o 
  36   4   6       28.37       53.99     19.46 o 
  38   4   6      340.35      372.86     37.30 o 
 -41   5   6      690.41      753.14     39.63 o 
 -39   5   6      135.86      152.50     24.09 o 
 -37   5   6      162.32      147.00     23.02 o 
 -35   5   6      211.94      223.44     24.07 o 
 -33   5   6       53.20       44.69     15.41 o 
 -31   5   6      154.06      144.38     18.22 o 
 -29   5   6        0.89       10.89     11.19 o 
 -27   5   6       47.21       38.83     11.08 o 
 -25   5   6        0.25        9.05      8.90 o 
 -23   5   6     1234.79     1062.84     24.09 o 
 -21   5   6      180.09      178.05     11.38 o 
 -19   5   6      790.07      831.67     18.84 o 
 -17   5   6     1256.62     1060.10     20.49 o 
 -15   5   6      361.03      356.74     12.53 o 
 -13   5   6      711.59      691.78     15.75 o 
 -11   5   6     1368.77     1299.11     20.46 o 
  -9   5   6     1204.61     1176.89     20.83 o 
  -7   5   6      206.28      193.57     10.62 o 
  -5   5   6     2256.10     2232.16     33.46 o 
  -3   5   6     2144.09     2370.69     28.22 o 
  -1   5   6      174.77      266.64     10.77 o 
   1   5   6     1978.14     1832.44     26.07 o 
   3   5   6      642.20      676.97     15.95 o 
   5   5   6      294.79      360.12     18.40 o 
   7   5   6      479.96      503.71     15.97 o 
   9   5   6     1250.65     1264.95     24.21 o 
  11   5   6      280.31      255.71     13.48 o 
  13   5   6     1496.56     1506.90     28.05 o 
  15   5   6        2.37        0.00      9.00 o 
  17   5   6       92.74       99.90     11.31 o 
  19   5   6       73.69       83.64     11.65 o 
  21   5   6      542.11      528.12     23.20 o 
  23   5   6      111.90      109.11     15.54 o 
  25   5   6      172.83      160.34     17.20 o 
  27   5   6      270.37      240.29     20.01 o 
  29   5   6       52.02       43.83     16.39 o 
  31   5   6      119.58      125.24     20.86 o 
  33   5   6       76.16       77.33     20.38 o 
  35   5   6       36.30       40.62     23.47 o 
  37   5   6       49.57       41.28     24.42 o 
 -40   6   6       12.68        0.00     20.24 o 
 -38   6   6        2.79       13.96     18.89 o 
 -36   6   6       67.61       28.94     18.07 o 
 -34   6   6       15.40       42.55     20.76 o 
 -32   6   6        0.16       16.85     14.64 o 
 -30   6   6      205.26      205.73     27.41 o 
 -28   6   6        0.06        0.00     12.43 o 
 -26   6   6        7.91       23.72     13.08 o 
 -24   6   6       44.67       71.49     13.85 o 
 -22   6   6       98.27       89.34     11.43 o 
 -20   6   6      352.72      294.82     18.34 o 
 -18   6   6     6858.32     6639.96     60.29 o 
 -16   6   6      647.93      647.53     17.67 o 
 -14   6   6     1991.59     1866.63     27.64 o 
 -12   6   6      386.14      414.69     17.94 o 
 -10   6   6       51.28       42.84      9.35 o 
  -8   6   6     1300.72     1289.93     25.31 o 
  -6   6   6      866.41      863.12     20.69 o 
  -4   6   6       47.96       42.43      9.57 o 
  -2   6   6      720.17      662.95     18.52 o 
   0   6   6      187.14      204.01     11.28 o 
   2   6   6      259.79      268.77     12.95 o 
   4   6   6      229.74      178.19     11.78 o 
   6   6   6       41.81       29.41      9.24 o 
   8   6   6     1430.91     1453.84     27.37 o 
  10   6   6      261.74      297.62     15.23 o 
  12   6   6      898.32      934.15     23.84 o 
  14   6   6       57.36       53.66     11.17 o 
  16   6   6      129.48      148.82     13.50 o 
  18   6   6     2264.93     2268.30     44.37 o 
  20   6   6      218.80      197.58     17.18 o 
  22   6   6        2.25       12.90     11.73 o 
  24   6   6       45.29       52.84     13.69 o 
  26   6   6      141.64      171.56     23.84 o 
  28   6   6       97.00      111.43     19.64 o 
  30   6   6       65.93       61.23     22.57 o 
  32   6   6       17.39        0.00     20.15 o 
  34   6   6       24.03       59.75     24.84 o 
 -39   7   6       87.14       74.18     23.61 o 
 -37   7   6        0.97        0.00     17.78 o 
 -35   7   6       92.84       91.35     21.79 o 
 -33   7   6     1288.11     1440.06     54.23 o 
 -31   7   6       28.82        4.31     15.27 o 
 -29   7   6       17.53       13.89     14.97 o 
 -27   7   6       94.44       64.49     16.04 o 
 -25   7   6      118.64      128.72     16.68 o 
 -23   7   6      151.90      110.51     15.52 o 
 -21   7   6       67.56       43.06     12.92 o 
 -19   7   6     1644.62     1667.76     31.27 o 
 -17   7   6      181.37      193.01     12.70 o 
 -15   7   6        9.17       15.75      8.92 o 
 -13   7   6     1257.98     1212.36     26.21 o 
 -11   7   6      373.45      401.91     20.76 o 
  -9   7   6     2333.90     2298.56     37.07 o 
  -7   7   6       75.91       71.65     12.27 o 
  -5   7   6      529.71      557.90     19.18 o 
  -3   7   6      141.02      151.81     12.46 o 
  -1   7   6       73.65       67.39      9.57 o 
   1   7   6      284.84      249.42     13.31 o 
   3   7   6       98.61      103.97     10.72 o 
   5   7   6      140.11      150.17     12.70 o 
   7   7   6      771.85      782.36     22.62 o 
   9   7   6      253.40      245.02     15.26 o 
  11   7   6       63.41       84.72     12.41 o 
  13   7   6      238.94      224.17     17.01 o 
  15   7   6        8.73        0.78     12.71 o 
  17   7   6      513.20      501.00     26.20 o 
  19   7   6        6.84        5.80     15.78 o 
  21   7   6      407.72      368.33     27.34 o 
  23   7   6       20.47        0.00     14.26 o 
  25   7   6      113.65      145.87     23.62 o 
  27   7   6        8.19        0.00     17.61 o 
  29   7   6      199.95      162.77     26.98 o 
  31   7   6      138.79      139.16     34.33 o 
  33   7   6      235.84      294.16     34.32 o 
 -36   8   6        1.38       18.24     19.30 o 
 -34   8   6      498.60      560.25     36.43 o 
 -32   8   6       83.18       91.82     44.01 o 
 -30   8   6      348.79      378.72     30.34 o 
 -28   8   6      351.01      366.11     24.82 o 
 -26   8   6      290.12      270.75     22.07 o 
 -24   8   6      304.34      318.15     22.40 o 
 -22   8   6      434.41      448.35     24.32 o 
 -20   8   6      210.26      225.24     19.02 o 
 -18   8   6       75.13       76.25     14.52 o 
 -16   8   6       38.84       41.67     12.04 o 
 -14   8   6      789.59      809.22     28.03 o 
 -12   8   6     2308.04     2209.60     49.48 o 
 -10   8   6      944.39      970.48     29.60 o 
  -8   8   6      586.23      614.33     24.45 o 
  -6   8   6       97.06      111.55     15.03 o 
  -4   8   6      386.63      341.17     17.86 o 
  -2   8   6        1.34        1.71     10.17 o 
   0   8   6       40.10       17.26     10.03 o 
   2   8   6     1431.69     1506.16     28.92 o 
   4   8   6      749.80      708.07     22.52 o 
   6   8   6      205.22      192.99     22.34 o 
   8   8   6       40.34        9.75     12.36 o 
  10   8   6       85.10       71.36     15.57 o 
  12   8   6     1606.58     1673.10     42.30 o 
  14   8   6      909.91      994.56     39.81 o 
  16   8   6        0.52       13.49     15.92 o 
  18   8   6       52.70       39.57     18.04 o 
  20   8   6      103.80      125.29     22.92 o 
  22   8   6      193.33      211.48     27.52 o 
  24   8   6       88.20       97.90     24.12 o 
  26   8   6       64.34       38.98     21.30 o 
  28   8   6        1.97        0.00     20.07 o 
  30   8   6        1.03        1.41     21.17 o 
 -33   9   6       36.25       25.87     21.36 o 
 -31   9   6       18.38        0.00     18.90 o 
 -29   9   6      121.33      113.37     22.72 o 
 -27   9   6       57.09       35.34     19.27 o 
 -25   9   6      107.48      107.97     18.66 o 
 -23   9   6       42.12       24.11     14.77 o 
 -21   9   6       90.37      116.35     17.69 o 
 -19   9   6      236.22      272.74     21.82 o 
 -17   9   6      664.62      701.38     28.91 o 
 -15   9   6        1.08        8.13     12.55 o 
 -13   9   6      649.15      658.46     30.90 o 
 -11   9   6      244.15      206.78     20.88 o 
  -9   9   6        0.14       20.05     13.85 o 
  -7   9   6       45.19       77.69     16.53 o 
  -5   9   6       49.35       21.34     14.87 o 
  -3   9   6      259.85      291.09     22.29 o 
  -1   9   6      254.69      183.01     19.68 o 
   1   9   6      462.49      459.88     22.86 o 
   3   9   6      472.26      429.52     31.30 o 
   5   9   6      518.32      557.51     27.10 o 
   7   9   6       43.77       64.68     15.43 o 
   9   9   6       41.03       44.02     15.29 o 
  11   9   6       90.28       58.97     18.49 o 
  13   9   6       34.18       13.33     16.59 o 
  15   9   6        3.85        0.00     16.38 o 
  17   9   6       15.95        6.73     17.93 o 
  19   9   6        2.98        0.00     22.04 o 
  21   9   6       66.05       50.37     22.41 o 
  23   9   6       88.03      103.46     28.37 o 
  25   9   6      260.79      306.50     34.65 o 
  27   9   6      185.85      193.05     37.50 o 
 -28  10   6        1.60       16.05     20.08 o 
 -26  10   6        2.08       13.02     19.55 o 
 -24  10   6      184.80      178.74     25.67 o 
 -22  10   6       71.97       60.42     31.98 o 
 -20  10   6       24.11       33.28     16.24 o 
 -18  10   6       99.47       87.75     18.20 o 
 -16  10   6        7.17       10.10     16.50 o 
 -14  10   6       10.32        0.00     15.20 o 
 -12  10   6        7.48        0.00     17.65 o 
 -10  10   6       26.11       22.43     18.19 o 
  -8  10   6       11.63       29.84     15.96 o 
  -6  10   6      146.53      141.75     20.70 o 
  -4  10   6        0.15       24.16     14.75 o 
  -2  10   6        1.06       16.16     14.52 o 
   0  10   6       83.08       74.53     17.13 o 
   2  10   6        4.75        4.40     13.58 o 
   4  10   6       33.26       58.68     15.89 o 
   6  10   6       92.31       81.52     17.91 o 
   8  10   6       41.10       51.05     18.25 o 
  10  10   6       19.77        1.30     17.01 o 
  12  10   6       68.58       77.91     30.30 o 
  14  10   6        0.16        2.88     22.61 o 
  16  10   6      114.15      146.29     31.94 o 
  18  10   6        7.07        0.00     23.59 o 
  20  10   6        8.57       46.90     28.22 o 
  22  10   6       52.35       55.60     24.49 o 
 -23  11   6        0.01        6.63     19.05 o 
 -21  11   6       30.58       38.62     23.84 o 
 -19  11   6       28.36       37.09     20.31 o 
 -17  11   6       22.84       28.15     22.88 o 
 -15  11   6       71.12       37.66     28.68 o 
 -13  11   6        5.14        0.00     18.91 o 
 -11  11   6      105.92      115.42     21.20 o 
  -9  11   6        9.17        5.52     17.54 o 
  -7  11   6        2.01        4.61     16.42 o 
  -5  11   6       63.16       66.19     18.91 o 
  -3  11   6        2.54        1.31     15.54 o 
  -1  11   6      449.36      554.30     33.89 o 
   1  11   6      181.50      159.62     25.55 o 
   3  11   6        1.68        0.00     14.95 o 
   5  11   6       31.61       25.03     23.60 o 
   7  11   6       24.83       29.55     24.08 o 
   9  11   6       70.31       91.24     29.49 o 
  11  11   6       43.19       57.23     26.46 o 
  13  11   6       18.71       20.36     29.63 o 
  15  11   6       18.73        9.62     28.48 o 
  17  11   6        5.04        0.00     24.08 o 
 -16  12   6       12.29       36.03     25.32 o 
 -14  12   6       69.99      131.24     27.94 o 
 -12  12   6       37.01       43.37     28.30 o 
 -10  12   6        0.74       24.51     35.05 o 
  -8  12   6       56.19       64.45     24.19 o 
  -6  12   6        2.66       20.29     22.68 o 
  -4  12   6       11.00       19.76     21.52 o 
  -2  12   6        4.36       42.61     23.64 o 
   0  12   6       12.85       48.70     44.02 o 
   2  12   6      295.18      318.20     60.42 o 
   4  12   6      297.18      355.03     64.45 o 
   6  12   6        6.63       50.75     28.47 o 
   8  12   6       55.94       78.78     44.88 o 
  10  12   6        1.90        0.00     26.63 o 
 -45   1   7       60.30       95.31     30.51 o 
 -43   1   7       97.92       65.40     26.82 o 
 -41   1   7      883.85      908.49     52.49 o 
 -39   1   7       44.43       37.19     27.91 o 
 -37   1   7        8.33        2.59     12.17 o 
 -35   1   7        0.65        0.00     10.54 o 
 -33   1   7      815.50      826.98     28.79 o 
 -31   1   7       11.13        9.29      8.40 o 
 -29   1   7      832.71      816.98     20.86 o 
 -27   1   7      810.14      811.38     20.03 o 
 -25   1   7     4932.25     4852.70     45.39 o 
 -23   1   7     3474.43     3426.60     35.07 o 
 -21   1   7      843.10      755.17     14.96 o 
 -19   1   7     4034.77     4128.62     34.03 o 
 -17   1   7     3170.41     3114.21     26.95 o 
 -15   1   7     2372.99     2399.99     20.50 o 
 -13   1   7     1569.39     1590.12     14.14 o 
 -11   1   7      104.09      112.15      5.90 o 
  -9   1   7      201.36      252.15      6.59 o 
  -7   1   7        6.71       11.92      4.22 o 
  -5   1   7     1236.99     1283.31     33.03 o 
  -3   1   7     3899.45     4034.29     65.30 o 
  -1   1   7      984.52     1035.33     26.30 o 
   1   1   7     8492.76     9025.06     65.03 o 
   3   1   7    30024.19    30477.05    207.48 o 
   5   1   7       29.15       21.00      3.64 o 
   7   1   7      667.95      685.26     10.05 o 
   9   1   7     1254.38     1296.86     15.65 o 
  11   1   7       32.64       35.42      5.71 o 
  13   1   7       27.12       16.41      5.79 o 
  15   1   7       27.09       14.78      7.11 o 
  17   1   7        5.38        0.00      5.53 o 
  19   1   7       95.88      103.09      9.17 o 
  21   1   7      391.85      392.12     15.44 o 
  23   1   7      346.12      309.35     16.91 o 
  25   1   7      261.36      255.50     18.70 o 
  27   1   7        0.26        0.00     10.83 o 
  29   1   7      394.13      417.72     23.58 o 
  31   1   7       84.80       60.01     17.06 o 
  33   1   7       73.52       75.56     18.80 o 
  35   1   7        3.67       29.90     17.48 o 
  37   1   7       11.64        0.00     20.10 o 
  39   1   7       16.71       26.75     23.76 o 
 -44   2   7       20.08        0.00     23.80 o 
 -42   2   7       59.89       30.57     26.76 o 
 -40   2   7      346.06      365.77     37.83 o 
 -38   2   7      545.04      624.16     30.87 o 
 -36   2   7      365.41      445.36     23.16 o 
 -34   2   7     1014.39     1005.14     27.36 o 
 -32   2   7      145.72      179.82     16.30 o 
 -30   2   7      377.36      346.29     16.59 o 
 -28   2   7     2915.14     2731.52     37.33 o 
 -26   2   7     2229.38     2138.34     31.59 o 
 -24   2   7      217.78      211.63     11.62 o 
 -22   2   7       24.41       27.31      6.25 o 
 -20   2   7      122.83      158.83      8.75 o 
 -18   2   7      106.25      118.52      6.33 o 
 -16   2   7       81.09       63.84      5.12 o 
 -14   2   7      330.24      303.80      7.77 o 
 -12   2   7     6867.74     6840.39     40.39 o 
 -10   2   7     3172.31     3142.86     30.30 o 
  -8   2   7      650.81      623.97     12.03 o 
  -6   2   7     2932.04     2858.97     27.11 o 
  -4   2   7     6754.75     6948.49     55.63 o 
  -2   2   7     6688.82     6118.40     50.63 o 
   0   2   7      393.49      423.30     11.62 o 
   2   2   7     6800.99     6725.74     61.46 o 
   4   2   7     1178.67     1024.41     14.11 o 
   6   2   7     2409.03     2456.60     26.65 o 
   8   2   7      266.33      217.86      8.89 o 
  10   2   7      359.72      401.61     10.72 o 
  12   2   7      149.12      151.10      8.65 o 
  14   2   7      499.60      427.13     12.64 o 
  16   2   7        3.52        3.60      6.66 o 
  18   2   7      676.37      594.37     17.37 o 
  20   2   7        1.84        0.63      7.94 o 
  22   2   7       16.07       13.71      8.73 o 
  24   2   7        0.31        0.00     10.17 o 
  26   2   7       92.81       89.41     13.79 o 
  28   2   7       26.16       40.32     13.84 o 
  30   2   7      342.48      353.16     30.98 o 
  32   2   7      336.62      360.15     27.18 o 
  34   2   7       63.88       74.33     23.00 o 
  36   2   7       58.14       47.63     22.35 o 
  38   2   7       60.90       80.66     24.84 o 
 -43   3   7       75.57       60.87     26.41 o 
 -41   3   7      102.76       52.68     25.81 o 
 -39   3   7      177.66      171.03     24.82 o 
 -37   3   7        1.14        0.00     12.31 o 
 -35   3   7       12.73       13.45     11.76 o 
 -33   3   7      359.79      346.14     18.57 o 
 -31   3   7       75.30       46.38     11.17 o 
 -29   3   7      620.97      539.90     19.91 o 
 -27   3   7      527.52      546.29     19.21 o 
 -25   3   7      903.26      838.74     20.39 o 
 -23   3   7      359.91      355.57     12.87 o 
 -21   3   7      860.60      896.03     17.81 o 
 -19   3   7      799.85      750.91     15.67 o 
 -17   3   7     1397.76     1270.85     17.81 o 
 -15   3   7       23.13       60.70      5.72 o 
 -13   3   7      810.97      854.71     13.13 o 
 -11   3   7     2727.34     2777.21     23.94 o 
  -9   3   7      830.50      870.73     10.34 o 
  -7   3   7     4957.41     5029.53     45.11 o 
  -5   3   7      114.23       97.39      8.49 o 
  -3   3   7      161.24      187.68     10.09 o 
  -1   3   7     3437.85     3386.53     33.68 o 
   1   3   7     4185.81     4216.12     30.69 o 
   3   3   7      946.06      943.97     13.79 o 
   5   3   7        7.10        3.24      4.47 o 
   7   3   7      817.44      817.34     14.40 o 
   9   3   7       13.93        5.07      5.35 o 
  11   3   7      372.95      329.75     13.86 o 
  13   3   7      117.96      119.57      8.95 o 
  15   3   7     1243.88     1247.63     21.86 o 
  17   3   7      204.28      186.70     12.00 o 
  19   3   7       21.33       27.71      9.22 o 
  21   3   7      526.89      519.81     18.02 o 
  23   3   7      330.80      356.90     16.55 o 
  25   3   7      350.29      359.50     18.52 o 
  27   3   7      479.32      497.82     22.23 o 
  29   3   7       29.12       33.91     13.94 o 
  31   3   7        1.41       12.94     18.65 o 
  33   3   7        2.00       20.95     18.57 o 
  35   3   7       30.81       54.91     20.60 o 
  37   3   7        3.40       23.80     21.78 o 
 -42   4   7      176.63      185.22     33.96 o 
 -40   4   7        0.35        0.00     17.99 o 
 -38   4   7       12.65       11.18     15.70 o 
 -36   4   7        7.29        0.09     15.70 o 
 -34   4   7       50.08       52.87     14.25 o 
 -32   4   7       16.02        0.67     10.22 o 
 -30   4   7      302.16      260.74     16.50 o 
 -28   4   7       18.31        5.48      9.05 o 
 -26   4   7       60.05       58.60     10.78 o 
 -24   4   7     1826.89     1653.32     28.15 o 
 -22   4   7      136.48      137.77     11.72 o 
 -20   4   7      118.16      108.38      8.91 o 
 -18   4   7      325.35      348.35     13.25 o 
 -16   4   7       70.25       86.01      7.54 o 
 -14   4   7       74.03       68.82      7.48 o 
 -12   4   7     1098.26     1200.39     16.60 o 
 -10   4   7      127.77      134.51      6.74 o 
  -8   4   7      338.83      346.49      9.02 o 
  -6   4   7     1031.37     1106.02     15.30 o 
  -4   4   7     2401.59     2464.23     24.95 o 
  -2   4   7      106.10      132.29      8.75 o 
   0   4   7      244.23      217.69      8.54 o 
   2   4   7      716.33      758.06     13.03 o 
   4   4   7      136.01      171.07      9.39 o 
   6   4   7       68.30       93.96      7.02 o 
   8   4   7        7.33        2.52      6.30 o 
  10   4   7      525.62      571.66     15.22 o 
  12   4   7        0.23       13.12      7.39 o 
  14   4   7      334.61      342.56     12.89 o 
  16   4   7       34.30       42.87      8.56 o 
  18   4   7      806.15      842.53     21.11 o 
  20   4   7       39.37       49.72     10.53 o 
  22   4   7       27.73       27.50      9.60 o 
  24   4   7        0.47        0.00     10.16 o 
  26   4   7      244.61      265.13     22.37 o 
  28   4   7      107.10      100.44     18.47 o 
  30   4   7       44.75       13.00     30.30 o 
  32   4   7        7.00        0.00     17.77 o 
  34   4   7        0.04        4.88     28.55 o 
  36   4   7        2.06       57.24     24.07 o 
 -41   5   7       22.51        0.00     18.69 o 
 -39   5   7       29.63       31.46     17.58 o 
 -37   5   7       12.62       23.33     17.05 o 
 -35   5   7        1.35       22.90     13.57 o 
 -33   5   7      121.63      127.00     16.76 o 
 -31   5   7      472.24      464.86     23.72 o 
 -29   5   7       88.79       63.92     13.90 o 
 -27   5   7       35.64       49.31     12.08 o 
 -25   5   7     1008.31     1016.42     26.15 o 
 -23   5   7      488.90      417.48     16.28 o 
 -21   5   7       20.25       13.71      8.55 o 
 -19   5   7        5.79        0.00      7.38 o 
 -17   5   7      441.31      430.59     14.97 o 
 -15   5   7      353.21      347.87     13.29 o 
 -13   5   7     1427.76     1427.64     22.08 o 
 -11   5   7       78.18      104.35      7.91 o 
  -9   5   7        4.15        0.00      4.96 o 
  -7   5   7      222.51      214.74      9.55 o 
  -5   5   7      348.22      354.73     11.34 o 
  -3   5   7     1182.66     1208.84     30.54 o 
  -1   5   7      453.18      500.62     16.44 o 
   1   5   7        0.29        0.00      5.78 o 
   3   5   7     3087.99     3313.94     38.29 o 
   5   5   7      181.14      206.68     11.32 o 
   7   5   7      622.44      611.65     17.29 o 
   9   5   7     1148.59     1148.47     23.41 o 
  11   5   7      364.64      349.34     15.20 o 
  13   5   7       91.98       92.21     11.12 o 
  15   5   7      907.99      832.41     22.72 o 
  17   5   7       11.10        1.61      9.34 o 
  19   5   7        2.00       16.54     11.25 o 
  21   5   7        0.11        0.00     13.33 o 
  23   5   7        0.49        0.00     11.75 o 
  25   5   7      295.70      275.68     25.75 o 
  27   5   7        2.72        0.00     13.65 o 
  29   5   7        0.11        0.00     16.79 o 
  31   5   7       35.41       95.59     22.99 o 
  33   5   7       37.03       17.74     21.36 o 
  35   5   7       14.82       15.33     21.49 o 
 -40   6   7      261.07      244.58     28.58 o 
 -38   6   7      502.11      511.14     45.38 o 
 -36   6   7      401.85      408.07     41.47 o 
 -34   6   7      242.61      271.28     28.56 o 
 -32   6   7       82.42       68.58     16.04 o 
 -30   6   7      436.47      463.21     26.24 o 
 -28   6   7      722.95      696.41     27.48 o 
 -26   6   7     1709.87     1619.44     34.29 o 
 -24   6   7      484.21      482.76     20.38 o 
 -22   6   7       86.66       99.08     12.59 o 
 -20   6   7      510.08      430.06     16.69 o 
 -18   6   7      701.10      756.38     20.57 o 
 -16   6   7     3741.23     3434.16     42.33 o 
 -14   6   7      410.22      486.00     16.55 o 
 -12   6   7     3421.61     3249.03     39.69 o 
 -10   6   7      231.29      232.56     13.80 o 
  -8   6   7     1498.93     1503.60     28.44 o 
  -6   6   7     1095.75     1088.46     25.98 o 
  -4   6   7      969.91      907.34     24.70 o 
  -2   6   7     2873.84     2799.61     41.67 o 
   0   6   7     1396.58     1317.42     25.02 o 
   2   6   7     1939.22     1875.53     30.12 o 
   4   6   7        6.95        0.00      9.02 o 
   6   6   7      577.74      573.95     20.16 o 
   8   6   7     3144.75     2842.68     43.02 o 
  10   6   7       75.93       80.48     12.32 o 
  12   6   7       14.37        0.00     15.77 o 
  14   6   7        5.47        0.00     11.06 o 
  16   6   7      114.18       94.88     13.93 o 
  18   6   7     1506.51     1434.88     35.00 o 
  20   6   7      844.54      899.88     34.47 o 
  22   6   7       57.84       55.45     20.43 o 
  24   6   7        1.58        0.00     13.06 o 
  26   6   7       17.09       11.77     15.87 o 
  28   6   7        3.25        0.00     17.14 o 
  30   6   7      120.20      120.01     36.97 o 
  32   6   7       60.84       64.23     23.33 o 
 -37   7   7       56.39       35.00     20.69 o 
 -35   7   7       35.41       17.72     17.39 o 
 -33   7   7      147.02      180.35     20.95 o 
 -31   7   7        0.44        0.00     13.95 o 
 -29   7   7       85.65      103.75     17.07 o 
 -27   7   7      372.99      429.73     24.85 o 
 -25   7   7      251.69      253.86     19.48 o 
 -23   7   7        7.75       25.89     12.71 o 
 -21   7   7       73.76       62.49     15.01 o 
 -19   7   7     1381.49     1406.32     28.82 o 
 -17   7   7      227.89      199.24     13.76 o 
 -15   7   7       78.41       92.07     11.23 o 
 -13   7   7     2205.95     2153.41     33.95 o 
 -11   7   7       69.51       68.33     12.08 o 
  -9   7   7     1130.98     1128.73     31.40 o 
  -7   7   7      360.50      294.96     17.54 o 
  -5   7   7      670.52      724.30     23.71 o 
  -3   7   7       12.77        0.00     10.09 o 
  -1   7   7       21.36        8.66     10.47 o 
   1   7   7      927.31      873.95     22.83 o 
   3   7   7      363.01      385.32     18.12 o 
   5   7   7      804.21      794.64     34.18 o 
   7   7   7      117.62      130.77     19.06 o 
   9   7   7      414.87      524.32     37.24 o 
  11   7   7        2.83        0.00     10.92 o 
  13   7   7      542.71      565.36     23.46 o 
  15   7   7     2029.75     1921.79     51.24 o 
  17   7   7      566.00      655.41     33.33 o 
  19   7   7       19.83       25.97     14.40 o 
  21   7   7        0.21       12.74     14.51 o 
  23   7   7        1.04        0.00     13.99 o 
  25   7   7       13.57       44.46     20.16 o 
  27   7   7      289.39      311.98     32.82 o 
  29   7   7      117.78      155.41     26.72 o 
  31   7   7       31.17       31.10     21.68 o 
 -34   8   7       14.96       31.98     19.77 o 
 -32   8   7      202.87      217.03     33.39 o 
 -30   8   7        0.03        4.54     15.00 o 
 -28   8   7        2.07       11.72     14.24 o 
 -26   8   7        5.78       26.89     14.48 o 
 -24   8   7       33.67       32.17     13.85 o 
 -22   8   7       90.33       79.46     16.40 o 
 -20   8   7       95.13       78.73     14.70 o 
 -18   8   7       36.89       34.66     13.70 o 
 -16   8   7       57.61       48.85     11.58 o 
 -14   8   7        0.03        1.89     10.55 o 
 -12   8   7      119.78      134.28     14.58 o 
 -10   8   7        5.69        0.00     11.60 o 
  -8   8   7     2149.83     2217.60     43.03 o 
  -6   8   7     1083.55     1028.30     33.43 o 
  -4   8   7        0.56        0.00     11.35 o 
  -2   8   7      425.24      387.91     23.37 o 
   0   8   7      167.72      148.16     16.15 o 
   2   8   7      586.31      605.07     23.24 o 
   4   8   7      141.40      123.77     14.88 o 
   6   8   7      142.53      142.56     15.73 o 
   8   8   7       17.81        0.00     11.78 o 
  10   8   7        6.21        0.00     12.31 o 
  12   8   7       74.87       62.21     15.45 o 
  14   8   7       73.31       73.42     19.44 o 
  16   8   7        7.89       31.33     17.28 o 
  18   8   7       82.88      114.67     21.81 o 
  20   8   7       36.41       26.75     23.34 o 
  22   8   7       94.67      134.80     24.92 o 
  24   8   7       12.14       29.87     20.52 o 
  26   8   7        1.05        0.00     18.95 o 
  28   8   7       10.42        0.00     19.15 o 
 -31   9   7       16.50        1.40     33.47 o 
 -29   9   7        7.03        0.00     18.02 o 
 -27   9   7      153.20      156.03     20.57 o 
 -25   9   7        8.65       10.31     14.73 o 
 -23   9   7       36.81       21.21     15.10 o 
 -21   9   7      102.41      116.78     20.14 o 
 -19   9   7       95.72       82.72     16.38 o 
 -17   9   7      219.30      222.18     22.85 o 
 -15   9   7      157.25      146.41     17.71 o 
 -13   9   7      129.04      153.77     17.99 o 
 -11   9   7      415.55      409.80     38.29 o 
  -9   9   7       97.18       94.06     17.80 o 
  -7   9   7      538.32      493.33     27.24 o 
  -5   9   7      161.46      178.11     20.32 o 
  -3   9   7      561.43      515.68     27.19 o 
  -1   9   7       34.87       18.47     13.85 o 
   1   9   7       66.65      104.42     17.20 o 
   3   9   7        9.16       15.30     13.40 o 
   5   9   7      174.65      195.76     23.04 o 
   7   9   7      236.89      217.89     22.42 o 
   9   9   7      239.22      270.07     22.45 o 
  11   9   7        0.71        0.00     15.27 o 
  13   9   7        0.99        7.71     17.14 o 
  15   9   7        8.23       24.48     25.30 o 
  17   9   7        0.02       32.00     19.29 o 
  19   9   7        0.81        0.00     49.20 o 
  21   9   7      103.89      143.70     26.32 o 
  23   9   7      239.52      294.76     33.37 o 
  25   9   7       63.58       30.54     22.92 o 
 -28  10   7      177.89      219.03     28.24 o 
 -26  10   7      142.12      109.74     24.83 o 
 -24  10   7       41.73       54.16     20.20 o 
 -22  10   7      265.88      261.43     25.70 o 
 -20  10   7        4.03        5.66     14.86 o 
 -18  10   7      167.79      189.23     23.24 o 
 -16  10   7        1.61        0.00     14.70 o 
 -14  10   7       47.77       53.35     17.98 o 
 -12  10   7      181.23      163.92     29.82 o 
 -10  10   7       92.27       63.00     18.25 o 
  -8  10   7       44.91       39.67     16.56 o 
  -6  10   7      391.47      476.69     29.05 o 
  -4  10   7      204.43      173.47     21.49 o 
  -2  10   7        5.13        2.03     14.75 o 
   0  10   7      303.51      359.88     26.40 o 
   2  10   7      150.10      144.64     40.19 o 
   4  10   7       83.80       56.84     21.76 o 
   6  10   7      185.01      196.70     21.16 o 
   8  10   7      237.51      186.50     24.52 o 
  10  10   7      189.33      209.42     26.24 o 
  12  10   7       21.33       33.43     26.03 o 
  14  10   7      114.61      121.01     23.51 o 
  16  10   7       67.92       60.06     26.26 o 
  18  10   7        0.95       13.23     25.02 o 
  20  10   7        3.58        0.00     22.38 o 
  22  10   7       10.16       49.89     23.10 o 
 -23  11   7      126.22      181.46     26.77 o 
 -21  11   7      325.65      385.28     32.71 o 
 -19  11   7       72.41       62.80     23.50 o 
 -17  11   7        5.27        0.00     15.93 o 
 -15  11   7       47.60       41.19     18.72 o 
 -13  11   7      183.44      201.21     25.65 o 
 -11  11   7      125.92      160.51     24.21 o 
  -9  11   7        0.27        8.74     16.99 o 
  -7  11   7      194.39      157.79     31.60 o 
  -5  11   7      168.35      165.59     23.02 o 
  -3  11   7       31.09       41.16     17.86 o 
  -1  11   7       27.07       45.78     23.17 o 
   1  11   7        2.57       28.43     19.19 o 
   3  11   7       44.74       65.46     21.60 o 
   5  11   7       28.54       44.17     19.98 o 
   7  11   7       31.61       28.95     19.93 o 
   9  11   7        2.08        0.00     27.04 o 
  11  11   7       90.98      119.91     30.89 o 
  13  11   7      140.04      195.62     83.43 o 
  15  11   7       35.89       70.76     31.37 o 
 -14  12   7        5.01        8.61     23.20 o 
 -12  12   7        0.61        0.00     20.07 o 
 -10  12   7       98.11       70.07     25.67 o 
  -8  12   7       83.87       89.94     27.18 o 
  -6  12   7      104.71       90.43     26.23 o 
  -4  12   7      216.61      251.86     33.51 o 
  -2  12   7       40.08        0.00     24.90 o 
   0  12   7        1.02       63.78     28.63 o 
   2  12   7        6.17        0.00     32.80 o 
   4  12   7        0.64        0.00     35.67 o 
   6  12   7       26.17        0.00     37.40 o 
   8  12   7        1.41        8.23     26.65 o 
 -44   0   8       81.14      105.30     43.73 o 
 -42   0   8     2071.47     2062.56    105.31 o 
 -40   0   8      223.36      310.72     48.91 o 
 -38   0   8      578.32      645.19     47.76 o 
 -36   0   8     1203.25     1170.34     95.24 o 
 -34   0   8      103.07       86.20     44.02 o 
 -32   0   8      457.24      495.88     32.52 o 
 -30   0   8        0.07        0.00     13.83 o 
 -28   0   8       10.79        0.68     11.28 o 
 -26   0   8     2526.11     2415.51     48.35 o 
 -24   0   8     2000.98     1912.01     40.97 o 
 -22   0   8      501.90      421.94     17.26 o 
 -20   0   8      322.39      345.01     14.78 o 
 -18   0   8     2333.56     2465.46     50.11 o 
 -16   0   8      767.24      724.93     27.84 o 
 -14   0   8       26.84       16.89      4.31 o 
 -12   0   8      115.54      116.41      9.04 o 
 -10   0   8     3560.78     3406.51     75.23 o 
  -8   0   8     2125.54     2160.19     57.50 o 
  -6   0   8        6.73        0.36      9.50 o 
  -4   0   8     2659.33     2210.82     58.60 o 
  -2   0   8     7270.60     8346.93    139.28 o 
   0   0   8    73327.63    74951.42   1052.33 o 
   2   0   8    21531.35    21634.03    295.08 o 
   4   0   8     1954.46     2139.64     24.19 o 
   6   0   8     3577.93     3569.32     35.74 o 
   8   0   8     1297.17     1363.77     21.69 o 
  10   0   8      508.80      641.85     16.68 o 
  12   0   8      239.73      225.57     14.53 o 
  14   0   8     1244.22     1240.15     40.87 o 
  16   0   8     2068.49     1948.14     37.17 o 
  18   0   8     3561.39     3549.85     54.24 o 
  20   0   8      222.12      203.26     22.30 o 
  22   0   8      111.00      126.60     18.71 o 
  24   0   8     1230.87     1207.29     41.16 o 
  26   0   8     1434.12     1443.93     55.94 o 
  28   0   8       38.03       75.45     27.33 o 
  30   0   8        0.71        0.00     24.17 o 
  32   0   8       65.95       84.58     39.13 o 
  34   0   8       34.18      128.31     43.73 o 
  36   0   8      105.43      165.14     50.06 o 
 -45   1   8       19.90       41.18     39.42 o 
 -43   1   8       34.68       33.66     23.19 o 
 -41   1   8        8.85        1.36     21.11 o 
 -39   1   8      268.40      289.83     23.27 o 
 -37   1   8       23.86       30.39     13.88 o 
 -35   1   8      301.17      280.34     20.48 o 
 -33   1   8      231.70      241.16     18.37 o 
 -31   1   8       75.13       61.58     11.41 o 
 -29   1   8     1144.75     1150.67     27.38 o 
 -27   1   8     1097.12     1041.29     25.34 o 
 -25   1   8      417.00      447.39     14.59 o 
 -23   1   8     1262.77     1215.73     21.36 o 
 -21   1   8      859.02      819.66     16.57 o 
 -19   1   8       45.89       36.88      5.60 o 
 -17   1   8      159.59      176.06      6.13 o 
 -15   1   8     7467.21     7626.45     47.01 o 
 -13   1   8     1503.81     1625.90     18.27 o 
 -11   1   8        6.65        4.54      3.19 o 
  -9   1   8       21.33       44.49      5.43 o 
  -7   1   8      403.31      399.34     20.93 o 
  -5   1   8     1463.21     1671.22     40.83 o 
  -3   1   8     3702.73     3800.40     66.13 o 
  -1   1   8     6020.29     6150.62     79.36 o 
   1   1   8     7291.76     7271.87     55.32 o 
   3   1   8     1858.49     1665.26     21.32 o 
   5   1   8     2136.87     2268.10     19.01 o 
   7   1   8      139.81      158.03      5.93 o 
   9   1   8      387.09      454.50      9.69 o 
  11   1   8     1779.37     1614.96     21.34 o 
  13   1   8      470.86      479.47     16.15 o 
  15   1   8     1239.98     1259.89     21.10 o 
  17   1   8      106.26      112.81      9.36 o 
  19   1   8       56.49       21.76      7.53 o 
  21   1   8       13.97       22.97     11.54 o 
  23   1   8       71.88       77.50     13.40 o 
  25   1   8       41.84       12.73     12.89 o 
  27   1   8       12.23       19.12     13.59 o 
  29   1   8       14.96        5.38     16.12 o 
  31   1   8       34.37       49.28     30.50 o 
  33   1   8        0.08        8.37     24.21 o 
  35   1   8        7.41        0.00     25.89 o 
  37   1   8       30.63       11.82     30.50 o 
 -44   2   8       24.55       60.78     32.22 o 
 -42   2   8       12.48        8.53     21.70 o 
 -40   2   8       36.11        0.00     16.67 o 
 -38   2   8        0.00        0.00     14.49 o 
 -36   2   8       15.26        0.00     12.29 o 
 -34   2   8       14.28        7.12     10.57 o 
 -32   2   8        1.44        0.00      8.77 o 
 -30   2   8       26.73        9.98      9.45 o 
 -28   2   8      383.60      358.49     15.92 o 
 -26   2   8     2039.47     2013.73     45.51 o 
 -24   2   8       96.69       86.96     11.05 o 
 -22   2   8      680.88      677.40     15.95 o 
 -20   2   8      364.76      386.62     12.59 o 
 -18   2   8      594.12      597.91     12.04 o 
 -16   2   8      991.29      989.15     13.36 o 
 -14   2   8       69.25       52.73      4.22 o 
 -12   2   8     1101.73     1002.25     12.10 o 
 -10   2   8       89.65       87.33      7.90 o 
  -8   2   8      583.51      660.86     12.10 o 
  -6   2   8      182.32      190.86      7.06 o 
  -4   2   8      266.66      340.66      9.28 o 
  -2   2   8     1532.75     1547.63     19.65 o 
   0   2   8        7.02        4.06      5.00 o 
   2   2   8      537.27      516.04     20.99 o 
   4   2   8       39.78       23.60      4.38 o 
   6   2   8       47.40       75.18      5.27 o 
   8   2   8     1144.39     1175.30     16.79 o 
  10   2   8      307.89      354.09     10.23 o 
  12   2   8       78.98       98.11      8.11 o 
  14   2   8        9.93        7.67      6.86 o 
  16   2   8      324.25      328.71     14.64 o 
  18   2   8        4.67        0.00     11.88 o 
  20   2   8      110.27      100.74     14.67 o 
  22   2   8        1.34        0.00      8.93 o 
  24   2   8      594.21      535.91     23.32 o 
  26   2   8      487.72      468.45     23.48 o 
  28   2   8        4.25        5.92     13.22 o 
  30   2   8       76.09       63.97     17.11 o 
  32   2   8        2.86       29.88     23.78 o 
  34   2   8        9.88        0.00     23.37 o 
  36   2   8       20.99       14.10     26.47 o 
 -43   3   8       22.20       27.91     23.60 o 
 -41   3   8      159.02      146.58     28.47 o 
 -39   3   8        2.97        3.36     20.50 o 
 -37   3   8       71.22       54.84     17.59 o 
 -35   3   8        3.26        2.04     11.16 o 
 -33   3   8      678.81      680.96     25.24 o 
 -31   3   8        0.61       10.69     10.27 o 
 -29   3   8       21.04       17.43      9.62 o 
 -27   3   8     2976.78     2715.21     39.92 o 
 -25   3   8       38.82       34.60      9.16 o 
 -23   3   8      232.04      245.58     12.21 o 
 -21   3   8     2177.88     2220.81     29.94 o 
 -19   3   8       50.86       46.10      7.14 o 
 -17   3   8      532.78      554.27     12.78 o 
 -15   3   8       14.28        4.71      4.80 o 
 -13   3   8     2417.60     2295.54     22.83 o 
 -11   3   8      834.52     1005.35     14.32 o 
  -9   3   8      225.04      203.40     10.89 o 
  -7   3   8      218.43      248.86     10.15 o 
  -5   3   8      417.54      395.69     12.04 o 
  -3   3   8      326.52      321.24     25.37 o 
  -1   3   8     1633.52     1787.35     24.97 o 
   1   3   8      591.39      564.21     10.90 o 
   3   3   8       45.91       45.07      4.59 o 
   5   3   8      235.01      195.69      8.39 o 
   7   3   8      294.78      288.49     10.21 o 
   9   3   8      109.28      112.00     10.39 o 
  11   3   8     1793.92     1902.71     27.28 o 
  13   3   8     1029.22      980.35     20.68 o 
  15   3   8      156.89      153.12     11.41 o 
  17   3   8        2.31        4.85      8.81 o 
  19   3   8      252.62      259.78     15.13 o 
  21   3   8      130.78      153.63     13.83 o 
  23   3   8      407.82      441.74     22.47 o 
  25   3   8       30.73       46.36     13.73 o 
  27   3   8      121.74      116.20     21.46 o 
  29   3   8        6.83       19.56     14.35 o 
  31   3   8       31.35       45.67     19.89 o 
  33   3   8        6.41        0.00     23.37 o 
  35   3   8       14.41       42.10     65.31 o 
 -42   4   8      385.56      471.61     43.53 o 
 -40   4   8        9.26        0.00     25.61 o 
 -38   4   8      302.14      317.15     25.01 o 
 -36   4   8      161.73      183.66     24.45 o 
 -34   4   8      232.45      205.16     18.21 o 
 -32   4   8       13.84       14.73     11.32 o 
 -30   4   8      262.54      214.50     17.95 o 
 -28   4   8      354.25      328.10     16.78 o 
 -26   4   8      108.83       84.72     11.24 o 
 -24   4   8      175.58      162.62     11.52 o 
 -22   4   8        6.97        3.37      7.34 o 
 -20   4   8     1180.98     1148.35     22.09 o 
 -18   4   8     1093.86     1106.20     20.82 o 
 -16   4   8     1123.69     1093.64     19.85 o 
 -14   4   8      547.67      480.95     12.16 o 
 -12   4   8     1219.34     1249.76     17.60 o 
 -10   4   8     3579.86     3387.47     31.60 o 
  -8   4   8     1639.00     1543.87     18.06 o 
  -6   4   8       51.21       42.65      6.07 o 
  -4   4   8       73.66       65.30      6.59 o 
  -2   4   8     3161.55     3072.77     31.11 o 
   0   4   8     3504.97     3591.53     35.16 o 
   2   4   8     1586.50     1597.49     19.14 o 
   4   4   8      440.68      452.91     13.14 o 
   6   4   8      645.82      664.43     14.52 o 
   8   4   8      539.65      590.33     22.68 o 
  10   4   8      108.44       96.69     10.19 o 
  12   4   8       11.65        0.00      7.32 o 
  14   4   8      683.14      717.19     17.98 o 
  16   4   8     1876.89     1813.04     29.91 o 
  18   4   8        0.24        2.30      9.36 o 
  20   4   8       27.72        0.00      9.01 o 
  22   4   8       41.69       49.77     11.90 o 
  24   4   8      559.96      555.88     25.17 o 
  26   4   8      635.62      699.37     27.72 o 
  28   4   8       40.35       48.20     18.94 o 
  30   4   8       21.93       15.65     18.29 o 
  32   4   8       15.18       16.58     19.88 o 
  34   4   8       60.01       58.48     55.81 o 
 -41   5   8      189.54      258.15     52.94 o 
 -39   5   8       33.59       20.97     18.68 o 
 -37   5   8       50.93       57.31     17.10 o 
 -35   5   8      127.55      168.57     31.80 o 
 -33   5   8      197.47      232.61     21.50 o 
 -31   5   8      101.03       93.58     13.85 o 
 -29   5   8      210.51      235.04     16.37 o 
 -27   5   8      212.30      203.92     15.44 o 
 -25   5   8       61.55       63.94     10.98 o 
 -23   5   8      455.95      474.85     17.10 o 
 -21   5   8      162.62      178.61     11.89 o 
 -19   5   8        0.18        0.00      7.38 o 
 -17   5   8      349.14      350.09     13.86 o 
 -15   5   8     1518.02     1467.06     24.56 o 
 -13   5   8       16.23       20.97      6.90 o 
 -11   5   8       26.03       25.62      6.76 o 
  -9   5   8      121.69      131.29      8.10 o 
  -7   5   8      360.52      339.31     10.71 o 
  -5   5   8      371.18      399.34     12.99 o 
  -3   5   8        9.85        2.97      6.30 o 
  -1   5   8      149.77      144.02      9.58 o 
   1   5   8     1827.10     1759.79     28.83 o 
   3   5   8      494.29      450.50     15.19 o 
   5   5   8       61.13       50.61      8.95 o 
   7   5   8      851.96      882.68     22.33 o 
   9   5   8     1062.26     1038.54     27.98 o 
  11   5   8        2.64        0.00      9.89 o 
  13   5   8     1202.40     1197.70     28.47 o 
  15   5   8      387.59      370.89     18.46 o 
  17   5   8      158.08      191.78     14.77 o 
  19   5   8       15.46       23.92     11.18 o 
  21   5   8      111.67       67.37     13.37 o 
  23   5   8       12.14       15.50     12.19 o 
  25   5   8        2.68        0.00     13.99 o 
  27   5   8        0.73       23.57     15.37 o 
  29   5   8       28.71       37.46     23.48 o 
  31   5   8      140.89      141.46     25.63 o 
  33   5   8        1.58        0.00     30.84 o 
 -38   6   8      246.29      259.93     30.25 o 
 -36   6   8       29.13       37.36     17.16 o 
 -34   6   8        0.16        0.00     17.86 o 
 -32   6   8      140.12      117.57     18.78 o 
 -30   6   8       36.15       46.95     13.37 o 
 -28   6   8        5.68        8.99     10.64 o 
 -26   6   8       29.53       31.62     11.17 o 
 -24   6   8      348.64      360.31     18.12 o 
 -22   6   8      179.13      205.14     14.65 o 
 -20   6   8      135.85      154.52     12.35 o 
 -18   6   8      192.52      213.84     13.10 o 
 -16   6   8      248.27      247.75     13.51 o 
 -14   6   8      641.92      593.72     17.94 o 
 -12   6   8      176.41      167.12     11.61 o 
 -10   6   8      503.37      570.91     19.10 o 
  -8   6   8      293.11      279.38     14.63 o 
  -6   6   8       35.47       27.78      8.90 o 
  -4   6   8        8.53        7.96      8.20 o 
  -2   6   8      106.85      115.44     11.41 o 
   0   6   8     1064.60     1084.49     26.04 o 
   2   6   8      153.83      150.38     12.07 o 
   4   6   8      104.98      120.92     12.08 o 
   6   6   8      120.22       95.54     11.95 o 
   8   6   8       58.33       58.80     15.76 o 
  10   6   8        5.29        7.25     10.27 o 
  12   6   8        6.69        0.00     10.78 o 
  14   6   8      172.52      222.03     16.67 o 
  16   6   8      180.06      157.94     16.06 o 
  18   6   8      420.07      528.19     44.01 o 
  20   6   8       26.04       45.28     14.94 o 
  22   6   8       72.62      121.99     18.81 o 
  24   6   8        6.18        0.00     14.31 o 
  26   6   8       43.47       37.43     16.44 o 
  28   6   8       24.46        1.66     18.50 o 
  30   6   8       12.71       29.50     19.96 o 
  32   6   8       48.59       76.25     23.85 o 
 -37   7   8       62.53       37.94     29.02 o 
 -35   7   8       25.43        9.55     17.84 o 
 -33   7   8      106.43      107.30     18.42 o 
 -31   7   8       79.25       97.30     16.99 o 
 -29   7   8       42.46       56.12     14.77 o 
 -27   7   8      138.87      125.18     16.88 o 
 -25   7   8      271.66      306.66     20.73 o 
 -23   7   8      100.92       82.21     12.96 o 
 -21   7   8        2.36        0.00      9.87 o 
 -19   7   8       13.12        8.14      8.83 o 
 -17   7   8       98.22      106.28     11.75 o 
 -15   7   8     2593.10     2603.29     39.37 o 
 -13   7   8      192.09      210.07     15.81 o 
 -11   7   8      771.20      774.61     30.27 o 
  -9   7   8     1265.24     1216.17     30.43 o 
  -7   7   8     1083.29     1089.04     26.86 o 
  -5   7   8      316.50      277.64     16.11 o 
  -3   7   8       35.23       17.27     11.62 o 
  -1   7   8       76.88       87.02     13.16 o 
   1   7   8      177.93      183.21     15.31 o 
   3   7   8        6.08        0.00      9.67 o 
   5   7   8      135.79      127.46     13.71 o 
   7   7   8      305.71      321.10     18.99 o 
   9   7   8      247.33      274.89     17.82 o 
  11   7   8     1175.92     1203.24     31.28 o 
  13   7   8      396.90      454.98     22.10 o 
  15   7   8      673.37      631.20     31.06 o 
  17   7   8      102.66       66.35     19.49 o 
  19   7   8      260.60      247.38     22.27 o 
  21   7   8       47.78       43.15     20.35 o 
  23   7   8       12.16       38.04     16.71 o 
  25   7   8        5.51        0.00     15.38 o 
  27   7   8       50.63       50.21     21.73 o 
  29   7   8        4.01        0.00     19.37 o 
 -34   8   8        0.13        0.00     19.23 o 
 -32   8   8       15.89        9.60     16.11 o 
 -30   8   8      401.35      481.74     29.70 o 
 -28   8   8       31.96       16.20     14.80 o 
 -26   8   8       68.42       43.14     22.10 o 
 -24   8   8        0.16        5.81     12.56 o 
 -22   8   8       13.71       26.73     13.49 o 
 -20   8   8      209.73      207.74     18.24 o 
 -18   8   8       52.81       53.50     11.23 o 
 -16   8   8      353.34      393.67     18.96 o 
 -14   8   8      168.14      154.56     13.66 o 
 -12   8   8     1343.03     1332.14     31.93 o 
 -10   8   8     1402.59     1480.59     33.46 o 
  -8   8   8        9.25       28.89     11.36 o 
  -6   8   8       83.69       64.41     13.96 o 
  -4   8   8       63.70       43.78     13.32 o 
  -2   8   8       82.33       64.63     13.87 o 
   0   8   8      885.61      914.11     28.38 o 
   2   8   8       22.11       32.46     11.91 o 
   4   8   8        0.39        0.00     10.89 o 
   6   8   8      223.06      188.96     16.62 o 
   8   8   8       63.45       48.47     13.12 o 
  10   8   8       41.10       18.28     15.40 o 
  12   8   8        4.22        5.05     13.93 o 
  14   8   8      399.28      428.72     29.66 o 
  16   8   8      389.25      478.62     47.91 o 
  18   8   8        0.18        9.07     17.81 o 
  20   8   8       47.45       36.72     17.16 o 
  22   8   8      129.08      135.09     21.61 o 
  24   8   8       73.80      109.18     24.90 o 
  26   8   8        0.79        0.00     23.91 o 
 -31   9   8       83.70       63.97     22.14 o 
 -29   9   8       14.94       30.37     16.56 o 
 -27   9   8      359.87      330.82     25.25 o 
 -25   9   8       12.87        0.00     14.27 o 
 -23   9   8      276.11      322.92     23.69 o 
 -21   9   8      248.20      232.64     20.70 o 
 -19   9   8       11.48       30.69     13.67 o 
 -17   9   8        1.44        0.00     12.40 o 
 -15   9   8       14.86        0.00     11.20 o 
 -13   9   8      100.15       72.56     15.39 o 
 -11   9   8      395.18      365.52     23.10 o 
  -9   9   8       51.37       27.99     12.82 o 
  -7   9   8       12.58       26.82     16.28 o 
  -5   9   8      324.18      352.26     30.18 o 
  -3   9   8       23.71       38.47     14.99 o 
  -1   9   8        0.16        5.50     16.61 o 
   1   9   8      516.39      559.94     31.83 o 
   3   9   8      244.36      260.32     21.19 o 
   5   9   8      109.30      118.47     19.42 o 
   7   9   8       27.41        2.38     16.53 o 
   9   9   8      143.96      192.74     24.16 o 
  11   9   8        3.93        2.79     16.33 o 
  13   9   8        0.66        0.00     16.22 o 
  15   9   8      147.46      236.27     26.59 o 
  17   9   8       41.60       27.20     20.14 o 
  19   9   8       10.93       18.89     19.81 o 
  21   9   8       33.06        9.98     32.37 o 
  23   9   8      100.88      194.76     40.89 o 
 -26  10   8       21.70       68.03     23.01 o 
 -24  10   8        3.78       23.13     16.30 o 
 -22  10   8        1.39       17.46     15.67 o 
 -20  10   8      114.99       93.30     18.45 o 
 -18  10   8        7.15        8.83     14.55 o 
 -16  10   8        4.78       12.34     14.31 o 
 -14  10   8       24.45       20.33     14.57 o 
 -12  10   8       90.98       82.95     19.22 o 
 -10  10   8       61.03       85.45     19.60 o 
  -8  10   8       67.55       96.44     18.49 o 
  -6  10   8        3.04       23.49     15.36 o 
  -4  10   8       91.18      105.34     26.99 o 
  -2  10   8       20.26       35.19     16.30 o 
   0  10   8      133.19      143.85     22.99 o 
   2  10   8       12.83       35.85     18.15 o 
   4  10   8      160.80      105.07     33.45 o 
   6  10   8      137.94      156.92     20.55 o 
   8  10   8       21.11       54.53     20.29 o 
  10  10   8      184.84      216.99     25.90 o 
  12  10   8        0.97       23.15     18.86 o 
  14  10   8       17.03       24.19     28.62 o 
  16  10   8        0.29        5.88     24.74 o 
  18  10   8        3.18        0.00     30.78 o 
 -21  11   8       16.87       33.71     20.40 o 
 -19  11   8       77.17       53.08     18.18 o 
 -17  11   8        4.27        0.00     16.01 o 
 -15  11   8       31.37       45.16     17.31 o 
 -13  11   8        2.29        0.00     17.32 o 
 -11  11   8       20.83       42.94     26.16 o 
  -9  11   8       41.58       39.16     18.57 o 
  -7  11   8        8.29       30.23     17.63 o 
  -5  11   8      124.57      118.36     24.00 o 
  -3  11   8       92.31       40.32     18.16 o 
  -1  11   8       20.56       33.90     20.35 o 
   1  11   8      207.30      263.46     33.07 o 
   3  11   8       43.81       68.97     22.19 o 
   5  11   8       12.01        0.00     26.47 o 
   7  11   8        0.28        0.00     19.79 o 
   9  11   8       63.23       73.67     25.64 o 
  11  11   8        3.23       25.64     90.91 o 
  13  11   8       12.25       48.17     28.04 o 
 -10  12   8        0.03        0.00     22.63 o 
  -8  12   8       90.51       85.46     25.33 o 
  -6  12   8       29.16       25.85     20.30 o 
  -4  12   8       16.14        9.74     19.46 o 
  -2  12   8       65.41      126.61     26.98 o 
   0  12   8       98.93      145.49     35.96 o 
   2  12   8      120.46       12.66     41.43 o 
 -43   1   9      151.09      189.67     47.47 o 
 -41   1   9      882.07      933.19     53.21 o 
 -39   1   9      294.68      326.16     23.85 o 
 -37   1   9       71.92       78.42     15.76 o 
 -35   1   9      812.83      824.99     29.47 o 
 -33   1   9       28.17       17.34     11.86 o 
 -31   1   9       53.53       50.12     10.46 o 
 -29   1   9        5.35        0.00      9.76 o 
 -27   1   9      325.98      313.74     15.53 o 
 -25   1   9      350.55      335.72     16.03 o 
 -23   1   9        9.58        9.74      6.99 o 
 -21   1   9      143.17      144.79      9.20 o 
 -19   1   9       37.02       47.28      5.68 o 
 -17   1   9      122.38      136.06      6.20 o 
 -15   1   9     1638.20     1609.10     17.70 o 
 -13   1   9     1835.19     1777.88     21.79 o 
 -11   1   9        1.87        4.23      8.71 o 
  -9   1   9       82.30       96.43     14.38 o 
  -7   1   9      211.22      199.51     17.83 o 
  -5   1   9        8.47        0.00      9.63 o 
  -3   1   9        7.42        5.26      9.30 o 
  -1   1   9      472.38      565.27     36.38 o 
   1   1   9     1644.91     1596.33     21.76 o 
   3   1   9      510.18      536.65     18.53 o 
   5   1   9       39.15       46.14      5.05 o 
   7   1   9      946.91     1034.69     14.09 o 
   9   1   9      118.35      119.06      7.49 o 
  11   1   9      131.03      123.59      9.39 o 
  13   1   9      634.89      642.04     18.49 o 
  15   1   9     1106.18     1116.30     28.01 o 
  17   1   9       99.32       98.83     10.95 o 
  19   1   9      100.05      115.28     12.80 o 
  21   1   9        0.51        1.90     11.52 o 
  23   1   9        6.93        1.39     13.35 o 
  25   1   9      438.03      389.10     23.86 o 
  27   1   9      293.07      314.06     23.12 o 
  29   1   9       17.00       14.67     15.95 o 
  31   1   9       21.76       27.65     23.43 o 
  33   1   9       13.48       48.48     25.43 o 
  35   1   9        8.28        0.00     28.19 o 
 -44   2   9       17.81        3.33     23.59 o 
 -42   2   9        3.19        0.00     19.89 o 
 -40   2   9        8.90        0.00     16.16 o 
 -38   2   9      206.95      186.54     19.57 o 
 -36   2   9      167.60      198.30     29.59 o 
 -34   2   9      198.34      192.65     17.74 o 
 -32   2   9      103.74       81.26     12.60 o 
 -30   2   9      235.01      199.97     14.67 o 
 -28   2   9      106.21      134.87     12.75 o 
 -26   2   9     6187.22     5992.97     66.69 o 
 -24   2   9     2774.22     2708.57     39.11 o 
 -22   2   9      326.13      310.96     12.50 o 
 -20   2   9      295.23      312.71     21.46 o 
 -18   2   9      695.70      677.56     13.07 o 
 -16   2   9      387.46      389.37     11.17 o 
 -14   2   9     2058.96     2081.02     30.01 o 
 -12   2   9      274.46      223.18      9.59 o 
 -10   2   9       15.38        8.51      5.10 o 
  -8   2   9       48.78       37.64      5.24 o 
  -6   2   9       81.33       68.94      4.63 o 
  -4   2   9        9.94       14.25      4.02 o 
  -2   2   9      111.84      126.62      6.59 o 
   0   2   9      136.16      123.03      7.69 o 
   2   2   9      546.18      552.36     22.56 o 
   4   2   9      126.35      134.01      6.85 o 
   6   2   9      127.10      138.11      6.50 o 
   8   2   9      984.38      949.28     15.48 o 
  10   2   9     1061.61     1022.76     22.54 o 
  12   2   9       67.08       91.31      9.94 o 
  14   2   9       78.26      105.17     11.56 o 
  16   2   9      911.04      983.89     33.45 o 
  18   2   9      234.84      282.50     18.87 o 
  20   2   9       10.02       13.27      9.93 o 
  22   2   9      733.74      780.14     28.69 o 
  24   2   9      129.00      125.98     17.81 o 
  26   2   9       67.01      100.21     18.24 o 
  28   2   9      160.45      171.95     21.18 o 
  30   2   9      157.55      127.64     33.39 o 
  32   2   9      293.70      303.70     37.19 o 
  34   2   9        1.84        0.00     24.17 o 
 -43   3   9       19.78        0.00     21.13 o 
 -41   3   9       24.61       10.32     24.15 o 
 -39   3   9       17.65        0.00     15.44 o 
 -37   3   9      239.38      268.58     22.15 o 
 -35   3   9      635.74      660.57     25.61 o 
 -33   3   9      332.94      385.80     30.52 o 
 -31   3   9       79.85       76.60     12.66 o 
 -29   3   9      299.13      311.23     17.03 o 
 -27   3   9      122.39      149.12     14.49 o 
 -25   3   9      205.09      225.16     14.23 o 
 -23   3   9      279.43      274.45     15.18 o 
 -21   3   9      187.92      200.05     11.38 o 
 -19   3   9       44.44       43.73      7.05 o 
 -17   3   9     1469.97     1495.76     23.23 o 
 -15   3   9        0.03        0.00      5.70 o 
 -13   3   9      134.03      116.68      7.49 o 
 -11   3   9     4466.73     4653.20     36.43 o 
  -9   3   9     4306.84     4593.01     46.13 o 
  -7   3   9       77.58       53.31      6.95 o 
  -5   3   9      438.42      434.64     13.41 o 
  -3   3   9      107.95       97.25      8.84 o 
  -1   3   9      895.65      961.49     18.36 o 
   1   3   9       59.98       39.18      5.09 o 
   3   3   9       19.66       19.92      6.01 o 
   5   3   9     1042.44     1121.73     16.45 o 
   7   3   9      396.10      402.04     12.07 o 
   9   3   9      155.56      137.13     17.11 o 
  11   3   9      505.35      521.69     15.78 o 
  13   3   9      172.31      182.60     11.71 o 
  15   3   9      449.42      401.82     17.61 o 
  17   3   9      294.73      280.21     18.01 o 
  19   3   9        8.23        0.00      9.59 o 
  21   3   9        8.45        0.00     10.30 o 
  23   3   9      107.46       84.69     16.84 o 
  25   3   9      219.09      247.67     29.73 o 
  27   3   9      208.92      220.90     22.21 o 
  29   3   9      233.58      270.73     28.99 o 
  31   3   9        0.23        0.00     19.30 o 
  33   3   9        7.80        8.36     31.93 o 
 -42   4   9        2.32        0.00     23.39 o 
 -40   4   9        3.94        0.00     21.15 o 
 -38   4   9       28.13       39.46     16.16 o 
 -36   4   9       24.74       52.94     13.61 o 
 -34   4   9        0.67        0.56     12.08 o 
 -32   4   9       10.33        0.43     10.38 o 
 -30   4   9        7.18        0.00      9.82 o 
 -28   4   9      105.30      113.58     12.96 o 
 -26   4   9      168.26      158.76     13.65 o 
 -24   4   9        7.63       13.84      8.28 o 
 -22   4   9        0.02        0.00      7.61 o 
 -20   4   9      109.80      117.29     10.35 o 
 -18   4   9      276.60      263.76     12.23 o 
 -16   4   9      262.45      267.68     17.37 o 
 -14   4   9       82.89      102.15      7.09 o 
 -12   4   9       77.95       73.83      8.21 o 
 -10   4   9        2.95        0.00      5.49 o 
  -8   4   9      463.08      531.52     12.22 o 
  -6   4   9      489.14      480.15     11.60 o 
  -4   4   9        3.94        2.69      6.24 o 
  -2   4   9      185.21      187.38      8.44 o 
   0   4   9      246.62      287.37      9.46 o 
   2   4   9        1.78        2.56      7.81 o 
   4   4   9      297.04      312.49     10.74 o 
   6   4   9      727.67      735.91     18.66 o 
   8   4   9      122.53      108.44     10.12 o 
  10   4   9        0.19       11.69      7.81 o 
  12   4   9       58.88       85.45     10.85 o 
  14   4   9      101.62       80.10     10.77 o 
  16   4   9      311.90      335.39     15.48 o 
  18   4   9      151.91      140.43     13.34 o 
  20   4   9      579.44      534.04     20.36 o 
  22   4   9       24.61       32.94     11.96 o 
  24   4   9        4.98        1.58     12.91 o 
  26   4   9       64.39       68.01     17.15 o 
  28   4   9      114.15      134.81     20.13 o 
  30   4   9       11.24       60.79     41.72 o 
  32   4   9        6.69       21.87     24.82 o 
 -39   5   9       80.64      108.01     20.44 o 
 -37   5   9      352.85      397.57     26.91 o 
 -35   5   9      326.11      313.47     23.83 o 
 -33   5   9       80.93       54.39     13.95 o 
 -31   5   9       27.19       40.25     12.40 o 
 -29   5   9       73.28       86.77     14.63 o 
 -27   5   9        0.05        0.00     10.11 o 
 -25   5   9      171.34      181.28     14.89 o 
 -23   5   9        1.35        9.06      8.59 o 
 -21   5   9      224.86      220.40     13.58 o 
 -19   5   9      214.26      216.38     12.67 o 
 -17   5   9       10.66        8.48      7.10 o 
 -15   5   9     1778.47     1832.54     27.05 o 
 -13   5   9        0.40        0.00      6.83 o 
 -11   5   9        0.13        0.57      5.84 o 
  -9   5   9       48.29       49.45      6.88 o 
  -7   5   9      186.34      177.75     10.22 o 
  -5   5   9      130.99      140.24      7.33 o 
  -3   5   9       23.73       22.65      7.01 o 
  -1   5   9      143.83      131.46      9.70 o 
   1   5   9     1546.65     1586.81     30.18 o 
   3   5   9      374.19      356.80     16.46 o 
   5   5   9      216.17      193.69     13.77 o 
   7   5   9      367.37      376.42     15.17 o 
   9   5   9        3.25        0.00      8.11 o 
  11   5   9      241.77      253.82     14.93 o 
  13   5   9      220.29      271.93     27.49 o 
  15   5   9      287.38      280.91     15.31 o 
  17   5   9      393.67      394.44     17.74 o 
  19   5   9      225.85      233.46     18.16 o 
  21   5   9      678.59      737.62     27.43 o 
  23   5   9       17.95        5.59     14.06 o 
  25   5   9       11.19       26.88     22.47 o 
  27   5   9       33.50       53.09     20.60 o 
  29   5   9       13.78        3.17     19.70 o 
  31   5   9       16.54        0.00     29.63 o 
 -38   6   9       73.08      108.55     28.84 o 
 -36   6   9        0.80        0.00     14.94 o 
 -34   6   9      122.66      108.89     18.44 o 
 -32   6   9      165.59      187.86     20.34 o 
 -30   6   9       55.03       86.37     16.22 o 
 -28   6   9      127.07      103.95     14.62 o 
 -26   6   9      895.94      941.00     28.49 o 
 -24   6   9     1790.42     1751.62     36.69 o 
 -22   6   9       24.69       28.00      9.86 o 
 -20   6   9      187.59      149.11     12.94 o 
 -18   6   9      560.12      541.81     19.45 o 
 -16   6   9      190.30      165.98     15.92 o 
 -14   6   9     1488.10     1462.26     25.88 o 
 -12   6   9       71.39       59.69      9.17 o 
 -10   6   9       11.58       17.16      7.75 o 
  -8   6   9       19.08       26.76      9.04 o 
  -6   6   9       72.65       88.79     10.74 o 
  -4   6   9      707.38      682.51     20.26 o 
  -2   6   9      830.82      793.87     29.64 o 
   0   6   9        2.92        1.51      8.42 o 
   2   6   9      123.37      108.51     12.78 o 
   4   6   9       12.23        6.20      8.12 o 
   6   6   9        0.58        0.00      8.15 o 
   8   6   9      350.61      361.30     16.74 o 
  10   6   9      548.54      584.61     21.66 o 
  12   6   9      168.49      172.33     14.53 o 
  14   6   9      406.83      458.28     20.01 o 
  16   6   9      487.57      550.59     22.00 o 
  18   6   9      104.28      117.79     13.92 o 
  20   6   9      151.65      187.92     23.50 o 
  22   6   9       53.82       60.40     19.77 o 
  24   6   9        6.59        0.00     16.87 o 
  26   6   9       68.85       73.77     22.40 o 
  28   6   9      130.84      140.65     96.38 o 
  30   6   9       30.20       33.95     25.23 o 
 -35   7   9       93.40       91.98     21.57 o 
 -33   7   9        2.63        0.06     15.57 o 
 -31   7   9       37.82       48.01     16.60 o 
 -29   7   9      219.30      200.01     20.95 o 
 -27   7   9       82.64       88.70     34.52 o 
 -25   7   9       45.17       28.42     12.68 o 
 -23   7   9       22.52       13.32     11.47 o 
 -21   7   9       83.75       76.75     13.43 o 
 -19   7   9        7.07        0.00      8.92 o 
 -17   7   9      692.59      599.21     19.70 o 
 -15   7   9     1077.90     1107.57     24.82 o 
 -13   7   9       42.62       61.57     10.28 o 
 -11   7   9      570.65      534.61     18.26 o 
  -9   7   9      888.05      933.48     22.39 o 
  -7   7   9       29.02       35.05     10.55 o 
  -5   7   9       43.70       55.34     11.42 o 
  -3   7   9      194.97      173.17     14.38 o 
  -1   7   9      490.46      489.58     25.31 o 
   1   7   9      399.33      373.71     19.35 o 
   3   7   9      540.11      508.58     22.18 o 
   5   7   9      504.59      465.69     22.98 o 
   7   7   9       31.49       33.81     11.24 o 
   9   7   9       16.90        0.00     10.85 o 
  11   7   9      554.33      564.86     26.62 o 
  13   7   9      230.05      276.84     19.12 o 
  15   7   9      374.40      440.33     23.49 o 
  17   7   9      302.61      289.49     31.45 o 
  19   7   9        7.30        9.36     14.25 o 
  21   7   9       72.08      123.78     22.14 o 
  23   7   9       21.79        0.00     17.57 o 
  25   7   9       36.04       40.86     24.00 o 
  27   7   9       46.12       25.32     30.50 o 
 -34   8   9        3.70        0.00     22.17 o 
 -32   8   9        9.78        6.33     16.12 o 
 -30   8   9      322.43      325.69     25.50 o 
 -28   8   9        0.03        0.00     14.54 o 
 -26   8   9       33.78       55.33     16.10 o 
 -24   8   9        9.59       30.67     14.26 o 
 -22   8   9       32.43       24.00     14.62 o 
 -20   8   9        2.07        0.00     11.40 o 
 -18   8   9       58.09       75.55     12.15 o 
 -16   8   9      768.81      792.58     23.57 o 
 -14   8   9      177.07      145.73     13.28 o 
 -12   8   9      125.36       78.77     13.96 o 
 -10   8   9      135.44      149.33     13.43 o 
  -8   8   9      174.71      174.28     15.73 o 
  -6   8   9      577.82      549.08     22.22 o 
  -4   8   9       80.28       63.44     12.74 o 
  -2   8   9      244.56      253.52     16.98 o 
   0   8   9       47.09       41.93     13.25 o 
   2   8   9      370.04      415.65     23.85 o 
   4   8   9      287.97      311.14     18.87 o 
   6   8   9      345.57      371.83     20.29 o 
   8   8   9       66.14       48.00     13.20 o 
  10   8   9        8.00        0.00     13.33 o 
  12   8   9        3.30        5.34     14.13 o 
  14   8   9        0.37       10.95     24.68 o 
  16   8   9       48.57       74.63     20.10 o 
  18   8   9        9.72        0.00     16.65 o 
  20   8   9      276.06      239.64     24.84 o 
  22   8   9       21.34        1.96     30.16 o 
  24   8   9       33.50        0.72     26.59 o 
 -29   9   9       75.01       68.04     19.22 o 
 -27   9   9        0.42        0.00     16.13 o 
 -25   9   9      146.22      173.71     21.84 o 
 -23   9   9        1.31        5.20     14.99 o 
 -21   9   9        0.23        0.00     13.97 o 
 -19   9   9       64.87       40.88     15.70 o 
 -17   9   9       18.59       15.92     12.95 o 
 -15   9   9       30.94       27.64     14.33 o 
 -13   9   9        2.16        3.43     12.09 o 
 -11   9   9       54.37       54.23     16.76 o 
  -9   9   9      187.05      227.00     22.18 o 
  -7   9   9        5.30        4.13     13.30 o 
  -5   9   9       32.69       25.85     13.52 o 
  -3   9   9      152.92      180.02     18.56 o 
  -1   9   9      114.12      114.49     18.83 o 
   1   9   9       16.98        0.00     17.54 o 
   3   9   9       30.69       50.99     28.26 o 
   5   9   9       54.80       56.66     15.56 o 
   7   9   9      281.32      288.20     30.81 o 
   9   9   9       53.50       25.13     15.66 o 
  11   9   9      105.91       88.69     20.27 o 
  13   9   9       86.54      106.89     36.24 o 
  15   9   9       65.11       29.08     20.13 o 
  17   9   9        5.06       21.13     19.46 o 
  19   9   9       13.52        0.00     17.87 o 
  21   9   9        0.00        0.00     23.37 o 
 -26  10   9       19.07       46.35     19.15 o 
 -24  10   9      173.44      155.27     23.75 o 
 -22  10   9      388.43      487.29     30.62 o 
 -20  10   9      160.70      159.25     21.68 o 
 -18  10   9       43.90       32.66     19.93 o 
 -16  10   9      160.88      188.30     19.76 o 
 -14  10   9      171.58      161.57     19.02 o 
 -12  10   9        0.04        0.00     13.21 o 
 -10  10   9       14.95       45.54     16.86 o 
  -8  10   9      502.38      492.24     29.90 o 
  -6  10   9      127.19      162.09     23.75 o 
  -4  10   9       76.69       71.47     25.30 o 
  -2  10   9       33.45       10.30     16.13 o 
   0  10   9      120.61      124.41     22.16 o 
   2  10   9       29.54       24.37     25.45 o 
   4  10   9        2.18       16.55     19.14 o 
   6  10   9       84.12       82.40     22.68 o 
   8  10   9       94.18      138.82     23.21 o 
  10  10   9       87.06      170.52     24.72 o 
  12  10   9       27.67       16.35     19.44 o 
  14  10   9       13.42       19.64     32.98 o 
  16  10   9       55.73       57.05     23.01 o 
 -19  11   9       25.36        3.41     17.20 o 
 -17  11   9        0.00        0.00     15.90 o 
 -15  11   9      121.04      126.08     23.30 o 
 -13  11   9       56.11       66.33     17.65 o 
 -11  11   9       42.58       41.23     19.03 o 
  -9  11   9        5.06        0.00     20.02 o 
  -7  11   9      158.25      136.91     22.68 o 
  -5  11   9       48.27       37.03     21.10 o 
  -3  11   9        1.60        6.58     17.13 o 
  -1  11   9       72.28       60.29     24.03 o 
   1  11   9       31.49       56.56     22.52 o 
   3  11   9       18.02        0.00     40.55 o 
   5  11   9        1.11        0.00     20.88 o 
   7  11   9        1.62        0.00     33.09 o 
   9  11   9       50.90       82.48     22.79 o 
 -42   0  10      134.82      130.26     27.69 o 
 -40   0  10     1004.08     1143.55     54.23 o 
 -38   0  10      420.54      403.59     39.42 o 
 -36   0  10      165.36      198.98     25.89 o 
 -34   0  10      242.13      220.86     24.90 o 
 -32   0  10       24.87       20.64     20.14 o 
 -30   0  10      943.13      914.82     42.01 o 
 -28   0  10     3376.66     3544.85     88.42 o 
 -26   0  10      204.09      191.52     16.98 o 
 -24   0  10     1002.14     1013.80     44.53 o 
 -22   0  10      304.43      326.26     17.20 o 
 -20   0  10       26.34       27.05      8.41 o 
 -18   0  10      664.87      673.94     35.65 o 
 -16   0  10       83.07       78.88      8.94 o 
 -14   0  10        9.27        8.75      5.40 o 
 -12   0  10       25.27       14.96     20.14 o 
 -10   0  10       31.95       25.61     18.41 o 
  -8   0  10        6.57        0.00     12.13 o 
  -6   0  10      875.67      955.64     42.67 o 
  -4   0  10      129.03      104.02     20.11 o 
  -2   0  10      554.52      685.38     95.24 o 
   0   0  10     6105.80     6087.42    121.52 o 
   2   0  10     6364.44     6486.22    126.42 o 
   4   0  10       11.17        6.04      6.84 o 
   6   0  10        3.91       11.62      7.91 o 
   8   0  10     1428.05     1395.54     46.36 o 
  10   0  10      201.82      160.63     13.74 o 
  12   0  10        0.12        4.27      9.71 o 
  14   0  10     1502.42     1463.95     50.44 o 
  16   0  10      195.81      246.80     22.10 o 
  18   0  10       33.91       30.36     13.33 o 
  20   0  10      199.89      196.75     24.73 o 
  22   0  10        0.98        0.00     17.00 o 
  24   0  10       17.33       38.67     27.91 o 
  26   0  10       11.63        4.09     21.01 o 
  28   0  10      461.29      468.71     38.60 o 
  30   0  10        0.11        0.00     42.29 o 
  32   0  10       69.01       73.65     40.28 o 
  34   0  10       37.28       49.48     40.28 o 
 -43   1  10      588.16      681.71     60.42 o 
 -41   1  10        1.13       11.72     15.03 o 
 -39   1  10      138.64      137.10     18.57 o 
 -37   1  10       69.63       73.02     15.30 o 
 -35   1  10       12.54       31.05     18.11 o 
 -33   1  10       16.21        5.76     10.44 o 
 -31   1  10       31.89       23.65      9.57 o 
 -29   1  10       14.40        5.42      8.55 o 
 -27   1  10      281.74      307.28     15.13 o 
 -25   1  10      548.24      587.62     19.66 o 
 -23   1  10     1164.55     1169.36     21.91 o 
 -21   1  10       32.62       31.44      6.79 o 
 -19   1  10       64.86       57.93      7.03 o 
 -17   1  10      258.33      274.07     10.33 o 
 -15   1  10      188.91      178.48      7.13 o 
 -13   1  10     1741.80     1875.01     32.34 o 
 -11   1  10      496.91      530.23     12.04 o 
  -9   1  10      179.86      163.48     17.66 o 
  -7   1  10      899.99      853.50     32.98 o 
  -5   1  10      487.83      412.15     32.11 o 
  -3   1  10      551.63      670.91     30.06 o 
  -1   1  10     2368.00     2305.79     48.19 o 
   1   1  10        3.10        9.53      8.20 o 
   3   1  10     1513.69     1434.18     35.91 o 
   5   1  10        0.12        0.00      4.40 o 
   7   1  10      135.73      127.71      7.48 o 
   9   1  10      188.96      182.07      9.51 o 
  11   1  10      199.21      208.12     11.19 o 
  13   1  10       77.02       71.32      9.30 o 
  15   1  10      875.82      882.67     24.57 o 
  17   1  10      628.77      579.79     19.21 o 
  19   1  10       18.20        6.88     10.11 o 
  21   1  10       38.52       23.62     13.29 o 
  23   1  10       60.93       57.09     15.05 o 
  25   1  10        1.91        0.00     13.03 o 
  27   1  10      106.39      104.03     18.99 o 
  29   1  10      121.94      108.14     20.83 o 
  31   1  10       57.35       78.18     23.49 o 
  33   1  10       51.71       27.70     27.10 o 
 -42   2  10       25.88        8.39     17.92 o 
 -40   2  10       12.17        0.00     13.88 o 
 -38   2  10       21.56        0.00     12.87 o 
 -36   2  10        0.78        5.44     12.71 o 
 -34   2  10       29.44       31.18     12.27 o 
 -32   2  10       46.43       37.82     10.59 o 
 -30   2  10       16.10        4.73      8.96 o 
 -28   2  10      262.80      307.01     15.87 o 
 -26   2  10       88.48       91.69     11.15 o 
 -24   2  10     1142.91     1152.01     41.94 o 
 -22   2  10       37.29       23.22      7.59 o 
 -20   2  10      553.88      558.68     16.13 o 
 -18   2  10        8.67        1.20      5.54 o 
 -16   2  10      248.60      238.41     10.42 o 
 -14   2  10      782.30      838.72     22.44 o 
 -12   2  10     3547.95     3549.73     36.96 o 
 -10   2  10      345.16      309.25     12.55 o 
  -8   2  10        5.92        2.39      5.60 o 
  -6   2  10       51.14       37.18      6.47 o 
  -4   2  10        1.15       10.06      5.96 o 
  -2   2  10      145.75      175.89     12.79 o 
   0   2  10       25.73       26.77      5.72 o 
   2   2  10       76.46       80.79      8.00 o 
   4   2  10      430.60      421.13     15.85 o 
   6   2  10      788.55      852.52     29.77 o 
   8   2  10      320.24      330.65     10.64 o 
  10   2  10      210.16      193.03     12.13 o 
  12   2  10      270.72      295.80     13.60 o 
  14   2  10       59.22       42.77     11.89 o 
  16   2  10        5.12        0.00      8.62 o 
  18   2  10      249.17      263.24     22.53 o 
  20   2  10      131.71      127.89     14.31 o 
  22   2  10      249.58      236.82     19.07 o 
  24   2  10        5.73        6.29     13.86 o 
  26   2  10      122.17      122.71     19.22 o 
  28   2  10        7.28        3.93     22.34 o 
  30   2  10        9.03       41.97     20.13 o 
  32   2  10        0.95        7.83     22.69 o 
 -41   3  10        0.39        0.00     16.03 o 
 -39   3  10       49.44       43.44     16.29 o 
 -37   3  10       93.36      107.01     17.06 o 
 -35   3  10       18.36       27.87     12.06 o 
 -33   3  10        0.04        1.09     10.64 o 
 -31   3  10       55.01       45.96     11.02 o 
 -29   3  10      490.60      411.84     18.55 o 
 -27   3  10      238.89      223.02     14.55 o 
 -25   3  10        0.94        0.00      8.08 o 
 -23   3  10      102.07       96.43      9.93 o 
 -21   3  10      413.22      418.04     16.93 o 
 -19   3  10      361.28      385.66     14.51 o 
 -17   3  10      774.86      799.01     21.32 o 
 -15   3  10      324.32      333.76     11.63 o 
 -13   3  10       12.91       15.68      5.46 o 
 -11   3  10      580.34      602.14     19.36 o 
  -9   3  10      940.56      983.83     20.91 o 
  -7   3  10      489.64      492.44     14.96 o 
  -5   3  10       70.30       61.59      7.61 o 
  -3   3  10       77.33       73.42     14.25 o 
  -1   3  10      141.47      183.82     10.62 o 
   1   3  10       73.03       70.48      8.77 o 
   3   3  10       30.61       18.53      6.50 o 
   5   3  10     2954.03     3002.87     34.58 o 
   7   3  10        3.92        3.97      7.36 o 
   9   3  10      195.48      178.75     10.74 o 
  11   3  10      217.39      231.53     12.52 o 
  13   3  10        1.02        2.05      8.32 o 
  15   3  10       69.55       28.57     10.29 o 
  17   3  10      144.76      121.30     13.67 o 
  19   3  10       45.21       68.56     12.66 o 
  21   3  10       35.13       19.38     14.94 o 
  23   3  10      318.09      340.03     22.65 o 
  25   3  10      289.29      329.22     25.41 o 
  27   3  10      145.01      119.57     20.13 o 
  29   3  10      384.89      364.72     26.90 o 
  31   3  10      111.68       96.79     20.66 o 
  33   3  10        4.24       11.12     25.48 o 
 -40   4  10        8.47        1.04     16.73 o 
 -38   4  10        2.50        0.00     14.53 o 
 -36   4  10       62.84       56.67     13.93 o 
 -34   4  10      131.25      177.36     16.63 o 
 -32   4  10      239.99      263.36     17.77 o 
 -30   4  10      210.93      222.39     19.19 o 
 -28   4  10      567.16      573.86     21.71 o 
 -26   4  10      512.80      556.74     20.54 o 
 -24   4  10      336.58      317.09     14.87 o 
 -22   4  10     1020.62     1047.84     22.58 o 
 -20   4  10      543.93      537.38     19.76 o 
 -18   4  10        8.03       13.93      8.65 o 
 -16   4  10       61.93       69.63     10.07 o 
 -14   4  10       96.06      110.20      9.11 o 
 -12   4  10      447.38      437.66     13.26 o 
 -10   4  10      104.38      108.17      8.10 o 
  -8   4  10      766.10      755.97     14.80 o 
  -6   4  10      689.23      689.42     19.00 o 
  -4   4  10      199.48      220.95      9.30 o 
  -2   4  10        7.42        0.14      6.82 o 
   0   4  10     1252.08     1275.18     20.75 o 
   2   4  10     1184.73     1220.97     23.76 o 
   4   4  10       32.99       36.99      8.24 o 
   6   4  10       29.11       23.06     11.04 o 
   8   4  10      227.00      236.60     12.26 o 
  10   4  10       46.17       50.50      9.68 o 
  12   4  10     1395.62     1401.07     27.47 o 
  14   4  10     1043.53     1033.53     30.02 o 
  16   4  10        1.02       12.19     11.62 o 
  18   4  10       12.44       19.89     11.54 o 
  20   4  10      504.57      589.61     21.53 o 
  22   4  10      158.19      139.20     15.26 o 
  24   4  10       70.23       61.32     15.11 o 
  26   4  10        5.04        0.00     15.18 o 
  28   4  10      427.81      456.32     28.83 o 
  30   4  10       36.75       43.57     22.48 o 
 -39   5  10       88.23      105.74     31.14 o 
 -37   5  10        4.96        0.91     14.72 o 
 -35   5  10      123.53      144.83     17.07 o 
 -33   5  10       13.14        6.53     11.77 o 
 -31   5  10       12.51       14.75     11.24 o 
 -29   5  10        2.21        0.00      9.95 o 
 -27   5  10      111.30      117.61     13.65 o 
 -25   5  10        2.28        9.46      9.34 o 
 -23   5  10      769.05      799.54     22.24 o 
 -21   5  10      578.35      562.24     21.76 o 
 -19   5  10       85.15       90.87     12.12 o 
 -17   5  10      288.93      305.14     16.40 o 
 -15   5  10      968.91      907.22     24.25 o 
 -13   5  10      476.90      491.44     18.52 o 
 -11   5  10      332.13      306.16     15.17 o 
  -9   5  10      415.52      386.75     14.02 o 
  -7   5  10       27.30       20.23     10.59 o 
  -5   5  10       33.12       19.27      8.66 o 
  -3   5  10      193.20      242.10     15.10 o 
  -1   5  10      146.72      165.24     12.59 o 
   1   5  10        3.56       25.12      9.30 o 
   3   5  10      183.40      146.88     12.72 o 
   5   5  10        1.45       10.89      8.96 o 
   7   5  10       13.99       11.37      9.01 o 
   9   5  10       11.63        0.00     11.09 o 
  11   5  10        1.27        6.37      9.31 o 
  13   5  10     1242.74     1266.75     27.95 o 
  15   5  10      155.51      151.77     14.42 o 
  17   5  10       55.78       61.74     13.83 o 
  19   5  10        1.99        6.46     12.28 o 
  21   5  10       93.34       91.88     17.77 o 
  23   5  10        6.03       11.47     15.74 o 
  25   5  10       77.93      114.18     22.59 o 
  27   5  10      112.91       89.90     22.75 o 
  29   5  10        0.46        0.00     19.26 o 
 -38   6  10        6.65       21.66     20.36 o 
 -36   6  10       24.26       28.16     18.24 o 
 -34   6  10        2.21       22.30     15.02 o 
 -32   6  10       10.32       18.68     12.72 o 
 -30   6  10       99.11      139.92     16.04 o 
 -28   6  10        0.91        9.67     11.30 o 
 -26   6  10        3.96       12.65     10.64 o 
 -24   6  10       22.28       16.09     10.44 o 
 -22   6  10       19.99       14.63     10.99 o 
 -20   6  10       43.95       11.28     15.21 o 
 -18   6  10     1245.43     1253.64     31.08 o 
 -16   6  10      462.83      500.24     21.30 o 
 -14   6  10      390.43      396.48     19.06 o 
 -12   6  10      116.47      102.01     13.00 o 
 -10   6  10       18.68       22.97     14.15 o 
  -8   6  10      459.77      429.28     23.82 o 
  -6   6  10      488.26      546.89     20.28 o 
  -4   6  10        3.94        2.80     10.58 o 
  -2   6  10      157.10      161.81     14.00 o 
   0   6  10      129.89      124.99     13.40 o 
   2   6  10       48.03       41.86     10.74 o 
   4   6  10      118.87       94.20     12.90 o 
   6   6  10       24.26        8.30      9.56 o 
   8   6  10      437.95      437.97     18.05 o 
  10   6  10       34.22       23.45     10.64 o 
  12   6  10      284.55      292.20     16.78 o 
  14   6  10      119.91      134.26     15.32 o 
  16   6  10      189.71      176.47     26.11 o 
  18   6  10      286.62      312.71     20.55 o 
  20   6  10      153.18      155.51     19.57 o 
  22   6  10        0.25        0.00     16.71 o 
  24   6  10       22.25        6.51     18.57 o 
  26   6  10       32.79        0.00     18.53 o 
  28   6  10       18.32       15.88     19.89 o 
 -35   7  10       10.71       35.61     20.54 o 
 -33   7  10      271.17      336.10     31.66 o 
 -31   7  10       22.16       36.87     18.44 o 
 -29   7  10       30.56       32.70     17.55 o 
 -27   7  10        0.52       10.31     14.76 o 
 -25   7  10      166.45      195.72     20.42 o 
 -23   7  10       83.65       71.49     15.84 o 
 -21   7  10       32.38       15.30     13.62 o 
 -19   7  10      604.37      661.24     31.14 o 
 -17   7  10      251.44      243.63     17.99 o 
 -15   7  10       49.57       55.51     12.87 o 
 -13   7  10      721.02      685.11     25.17 o 
 -11   7  10       34.39       64.78     12.97 o 
  -9   7  10      685.81      695.12     25.09 o 
  -7   7  10      139.20      134.28     14.80 o 
  -5   7  10     1091.78     1093.53     29.69 o 
  -3   7  10       27.12       24.71     11.56 o 
  -1   7  10        6.63        1.95     10.25 o 
   1   7  10       65.92       58.30     13.04 o 
   3   7  10       50.14       61.93     12.97 o 
   5   7  10       10.99       13.85     11.40 o 
   7   7  10       35.54       33.32     12.95 o 
   9   7  10        2.92       12.70     11.21 o 
  11   7  10        1.44        0.00     11.69 o 
  13   7  10        7.62       10.67     12.72 o 
  15   7  10       58.47       68.79     15.04 o 
  17   7  10       29.00       35.58     17.56 o 
  19   7  10        6.34       17.06     17.61 o 
  21   7  10       13.79        0.00     17.93 o 
  23   7  10        4.38       40.78     19.45 o 
  25   7  10       10.46       41.24     28.03 o 
 -32   8  10       31.60       61.47     22.42 o 
 -30   8  10      242.51      188.13     27.52 o 
 -28   8  10      247.00      245.62     28.17 o 
 -26   8  10       37.28       42.25     19.91 o 
 -24   8  10      104.57       94.79     20.79 o 
 -22   8  10      224.42      243.28     22.77 o 
 -20   8  10       10.30       30.30     14.64 o 
 -18   8  10       18.38        4.10     12.33 o 
 -16   8  10       17.12       46.72     13.64 o 
 -14   8  10       86.69       70.38     18.20 o 
 -12   8  10      241.65      198.58     18.45 o 
 -10   8  10      193.26      223.39     18.67 o 
  -8   8  10      686.41      745.05     29.75 o 
  -6   8  10      224.27      218.43     19.95 o 
  -4   8  10       41.71       51.69     14.95 o 
  -2   8  10       24.37        8.08     22.01 o 
   0   8  10       29.17       51.53     15.61 o 
   2   8  10      242.12      311.75     34.05 o 
   4   8  10      210.16      238.89     20.93 o 
   6   8  10       15.42       37.11     14.52 o 
   8   8  10       67.66       27.02     13.18 o 
  10   8  10       29.83       20.68     13.32 o 
  12   8  10      627.21      697.70     30.42 o 
  14   8  10      382.69      435.86     33.02 o 
  16   8  10      155.68      135.37     22.62 o 
  18   8  10       12.83        3.90     20.37 o 
  20   8  10       76.60      107.77     39.23 o 
  22   8  10        0.72        0.00     30.31 o 
 -29   9  10       17.03        1.72     18.54 o 
 -27   9  10        7.97       19.60     20.50 o 
 -25   9  10        1.41        0.00     17.18 o 
 -23   9  10        1.43        0.00     17.65 o 
 -21   9  10      189.12      240.93     30.01 o 
 -19   9  10       82.17       74.89     20.76 o 
 -17   9  10       67.95       50.91     22.58 o 
 -15   9  10      248.29      269.21     27.29 o 
 -13   9  10      264.39      317.22     28.54 o 
 -11   9  10        2.59        5.64     14.61 o 
  -9   9  10        2.00        4.77     13.65 o 
  -7   9  10        7.49        0.00     12.54 o 
  -5   9  10        1.36       14.80     15.07 o 
  -3   9  10       98.24      126.21     18.72 o 
  -1   9  10       53.47       53.23     21.68 o 
   1   9  10       13.23       27.43     17.41 o 
   3   9  10       17.35        0.00     15.09 o 
   5   9  10      116.11       95.26     22.44 o 
   7   9  10       44.28       42.71     19.59 o 
   9   9  10        0.06        0.00     20.55 o 
  11   9  10        6.40        0.00     15.22 o 
  13   9  10       29.14       31.52     18.39 o 
  15   9  10        3.43        6.64     17.81 o 
  17   9  10        7.61        0.00     17.28 o 
  19   9  10       33.78       17.56     20.91 o 
 -24  10  10      103.42      158.52     34.79 o 
 -22  10  10       43.23       70.17     23.88 o 
 -20  10  10       13.64       58.65     22.28 o 
 -18  10  10      108.10      126.16     24.78 o 
 -16  10  10       12.68       11.14     18.80 o 
 -14  10  10        4.66       11.76     22.45 o 
 -12  10  10       12.37        0.00     17.19 o 
 -10  10  10        1.40       12.22     19.83 o 
  -8  10  10        8.32        0.00     16.71 o 
  -6  10  10      143.15      124.64     22.94 o 
  -4  10  10        8.79       30.66     19.63 o 
  -2  10  10       11.37        0.00     17.71 o 
   0  10  10       14.31       20.95     18.27 o 
   2  10  10       31.71       36.11     19.68 o 
   4  10  10       17.43       19.56     19.19 o 
   6  10  10       73.91       89.56     22.85 o 
   8  10  10       39.01       39.18     41.43 o 
  10  10  10        6.25        0.00     37.98 o 
  12  10  10       13.53       59.72     32.51 o 
  14  10  10        2.52        0.00     23.96 o 
 -15  11  10       55.96       70.70     26.87 o 
 -13  11  10        0.11        0.00     19.01 o 
 -11  11  10       15.68        7.58     24.84 o 
  -9  11  10        7.43        0.00     20.21 o 
  -7  11  10        0.34        9.44     19.27 o 
  -5  11  10        1.25        0.00     19.25 o 
  -3  11  10        0.30        0.00     17.95 o 
  -1  11  10      275.87      280.53     30.80 o 
   1  11  10       16.49       11.89     21.25 o 
   3  11  10        0.12        0.00     18.23 o 
   5  11  10        0.71        0.00     22.33 o 
 -41   1  11       94.63      115.98     18.41 o 
 -39   1  11        8.38       16.95     13.93 o 
 -37   1  11        0.54        0.00     11.73 o 
 -35   1  11       73.43       48.84     12.86 o 
 -33   1  11      369.61      401.13     20.36 o 
 -31   1  11       56.44       40.43     10.69 o 
 -29   1  11       49.24       49.81      9.87 o 
 -27   1  11      192.00      188.74     16.11 o 
 -25   1  11      810.24      896.67     36.50 o 
 -23   1  11     3963.34     3947.27     48.39 o 
 -21   1  11      579.42      599.51     20.63 o 
 -19   1  11      277.98      281.56     12.22 o 
 -17   1  11     1511.89     1497.46     25.14 o 
 -15   1  11      586.27      608.75     23.43 o 
 -13   1  11        0.82        5.49      6.07 o 
 -11   1  11        8.83        3.05      6.15 o 
  -9   1  11      220.41      229.03     21.56 o 
  -7   1  11      821.09      805.03     34.88 o 
  -5   1  11        1.52       22.18     12.85 o 
  -3   1  11     1579.59     1687.31     49.50 o 
  -1   1  11       96.02       90.30      8.95 o 
   1   1  11     2488.06     2423.94     39.21 o 
   3   1  11     4021.06     4005.51     61.85 o 
   5   1  11      613.78      579.10     14.28 o 
   7   1  11      133.50      127.64      8.43 o 
   9   1  11       83.29      112.77     13.92 o 
  11   1  11        3.16       10.52      8.67 o 
  13   1  11       44.41       22.94      8.50 o 
  15   1  11      104.72      123.43     11.60 o 
  17   1  11       48.76       53.74     11.04 o 
  19   1  11        8.61        2.73     11.53 o 
  21   1  11        9.26        0.00     12.58 o 
  23   1  11       61.58       82.57     16.54 o 
  25   1  11       94.48      106.71     18.47 o 
  27   1  11       90.97       66.59     19.60 o 
  29   1  11      151.49      102.28     20.55 o 
  31   1  11        3.77        0.00     27.49 o 
 -42   2  11      148.59      188.74     30.26 o 
 -40   2  11       19.37       11.63     14.70 o 
 -38   2  11      263.53      290.31     21.69 o 
 -36   2  11      613.95      694.55     27.69 o 
 -34   2  11       16.09       29.50     12.29 o 
 -32   2  11       11.52       10.62     10.37 o 
 -30   2  11        6.38        0.00      9.93 o 
 -28   2  11      488.56      443.91     20.80 o 
 -26   2  11      242.68      255.55     20.83 o 
 -24   2  11        0.55        0.00      9.39 o 
 -22   2  11       61.40       30.34     13.62 o 
 -20   2  11      134.12      147.15     10.66 o 
 -18   2  11        4.16        0.00      5.67 o 
 -16   2  11       26.42       20.00      6.11 o 
 -14   2  11     1478.29     1485.40     28.84 o 
 -12   2  11     1537.54     1502.66     29.52 o 
 -10   2  11      482.52      448.27     14.71 o 
  -8   2  11     2216.84     2330.45     41.14 o 
  -6   2  11      212.43      201.12     11.14 o 
  -4   2  11      206.20      241.36     52.98 o 
  -2   2  11     5389.74     5283.24     61.79 o 
   0   2  11       26.45        6.94     12.21 o 
   2   2  11     3847.45     3716.10    102.69 o 
   4   2  11       90.41      100.30      7.57 o 
   6   2  11      470.45      472.41     13.83 o 
   8   2  11       26.95       20.03      8.86 o 
  10   2  11       30.27       15.40     11.18 o 
  12   2  11       79.71       77.41     12.55 o 
  14   2  11       80.27       71.00     11.22 o 
  16   2  11       17.00       23.63     10.01 o 
  18   2  11        4.16        5.58     10.25 o 
  20   2  11       71.49       95.42     15.07 o 
  22   2  11       51.94       29.35     14.83 o 
  24   2  11        0.13        0.00     13.61 o 
  26   2  11       31.72       32.80     21.26 o 
  28   2  11        0.38        5.52     18.95 o 
  30   2  11       13.48        0.00     17.95 o 
 -41   3  11       37.68       38.04     22.86 o 
 -39   3  11       56.07       35.46     18.60 o 
 -37   3  11        7.41       16.94     15.74 o 
 -35   3  11      116.15      123.99     22.26 o 
 -33   3  11      124.61      149.06     17.21 o 
 -31   3  11       10.09        0.00     12.04 o 
 -29   3  11        5.90        3.78     10.38 o 
 -27   3  11       36.87       16.97     11.11 o 
 -25   3  11      453.28      479.82     21.00 o 
 -23   3  11      303.54      291.02     15.78 o 
 -21   3  11      390.97      426.85     17.42 o 
 -19   3  11      241.94      214.80     12.70 o 
 -17   3  11      145.79      117.57      8.81 o 
 -15   3  11      138.74      161.54      8.65 o 
 -13   3  11       30.87       17.51      6.39 o 
 -11   3  11      337.41      357.12     15.25 o 
  -9   3  11        1.07        1.96      6.93 o 
  -7   3  11       14.87       15.07      7.19 o 
  -5   3  11        2.95        0.00      9.97 o 
  -3   3  11       33.25       33.17      8.34 o 
  -1   3  11       30.33       35.66     16.62 o 
   1   3  11      156.29      151.76      9.40 o 
   3   3  11       72.28       64.78      7.73 o 
   5   3  11      264.08      292.13     15.10 o 
   7   3  11      104.49      123.73     16.69 o 
   9   3  11       40.07       31.38     10.27 o 
  11   3  11       88.12      109.31     13.01 o 
  13   3  11      269.03      261.40     16.68 o 
  15   3  11      244.85      272.89     15.91 o 
  17   3  11       17.21       27.11     11.23 o 
  19   3  11        4.53        0.00     10.43 o 
  21   3  11       31.40       37.08     14.94 o 
  23   3  11       29.65       57.95     15.90 o 
  25   3  11      322.78      342.67     24.35 o 
  27   3  11       24.94       45.02     17.92 o 
  29   3  11        6.07        8.25     17.49 o 
 -40   4  11       19.56        4.97     27.04 o 
 -38   4  11        1.80       14.97     15.93 o 
 -36   4  11       10.06        3.29     14.45 o 
 -34   4  11       56.44       64.05     15.86 o 
 -32   4  11       10.92       22.17     12.67 o 
 -30   4  11       82.01       41.60     13.67 o 
 -28   4  11        0.73        7.97     11.31 o 
 -26   4  11       90.52       81.06     13.82 o 
 -24   4  11      310.54      314.29     18.37 o 
 -22   4  11       61.37       78.16     11.40 o 
 -20   4  11        0.30        0.00      8.52 o 
 -18   4  11        2.95        4.10      8.51 o 
 -16   4  11       47.55       51.11      9.64 o 
 -14   4  11        1.53        2.62      6.83 o 
 -12   4  11      693.71      680.01     15.37 o 
 -10   4  11      140.25      153.43     12.17 o 
  -8   4  11        1.59        3.27      5.76 o 
  -6   4  11      124.75      141.20      9.35 o 
  -4   4  11      327.76      321.69     17.97 o 
  -2   4  11       23.55       24.86      6.72 o 
   0   4  11      331.37      343.28     12.60 o 
   2   4  11      296.78      287.97     12.14 o 
   4   4  11       23.16       23.65      9.30 o 
   6   4  11       81.98       57.76     10.89 o 
   8   4  11      339.07      309.54     16.70 o 
  10   4  11       56.76       49.46     12.05 o 
  12   4  11       44.63       15.26     11.61 o 
  14   4  11       80.24       73.65     13.66 o 
  16   4  11        4.24       14.88     11.18 o 
  18   4  11       22.66       18.73     11.67 o 
  20   4  11      113.42      116.27     20.81 o 
  22   4  11        2.48        0.00     19.17 o 
  24   4  11       96.59      119.34     17.24 o 
  26   4  11      124.88      145.63     18.47 o 
  28   4  11       69.16       89.04     19.77 o 
 -37   5  11        9.27       19.42     18.60 o 
 -35   5  11      105.51       97.73     19.48 o 
 -33   5  11       73.09       84.99     17.05 o 
 -31   5  11       60.24       86.97     16.58 o 
 -29   5  11        0.02        0.00     12.08 o 
 -27   5  11      151.49      167.15     22.18 o 
 -25   5  11      129.77      158.70     17.15 o 
 -23   5  11      336.00      378.91     19.49 o 
 -21   5  11       70.59       90.44     12.79 o 
 -19   5  11      350.36      361.54     27.08 o 
 -17   5  11      829.94      817.36     23.88 o 
 -15   5  11       85.70       85.79     11.45 o 
 -13   5  11        2.11        0.00      8.30 o 
 -11   5  11      141.46      144.35     12.24 o 
  -9   5  11       80.71       99.41     10.51 o 
  -7   5  11      107.95      100.14      9.40 o 
  -5   5  11      160.40      163.19     15.78 o 
  -3   5  11      358.68      334.91     15.01 o 
  -1   5  11       26.09       28.35      9.50 o 
   1   5  11      397.65      397.40     17.34 o 
   3   5  11      410.86      440.73     23.76 o 
   5   5  11       48.14       50.79     11.27 o 
   7   5  11      775.94      792.63     25.06 o 
   9   5  11       20.04       39.24     12.15 o 
  11   5  11       17.45       15.58     10.40 o 
  13   5  11       18.99       17.52     11.12 o 
  15   5  11        1.60        7.98     13.00 o 
  17   5  11       10.09        0.00     15.38 o 
  19   5  11        4.31        0.00     12.96 o 
  21   5  11       38.67       49.08     16.46 o 
  23   5  11       12.43       23.58     16.58 o 
  25   5  11       10.17       17.92     20.36 o 
  27   5  11        1.36        0.00     18.35 o 
 -36   6  11      183.23      267.07     41.65 o 
 -34   6  11      179.63      191.46     40.65 o 
 -32   6  11        1.17        0.82     14.41 o 
 -30   6  11      172.72      203.46     20.95 o 
 -28   6  11      257.05      242.14     21.40 o 
 -26   6  11       28.34       18.91     16.44 o 
 -24   6  11       11.44       16.43     12.57 o 
 -22   6  11      268.02      283.58     21.91 o 
 -20   6  11        1.28        4.82     10.98 o 
 -18   6  11      576.70      592.69     22.80 o 
 -16   6  11      477.47      434.27     32.84 o 
 -14   6  11      271.37      256.63     16.70 o 
 -12   6  11      854.16      931.10     50.00 o 
 -10   6  11      494.18      504.53     20.54 o 
  -8   6  11      858.96      857.19     34.49 o 
  -6   6  11      418.32      502.66     19.85 o 
  -4   6  11      115.53      101.72     12.61 o 
  -2   6  11      782.50      781.04     25.45 o 
   0   6  11      789.24      841.19     40.75 o 
   2   6  11       18.17       10.34     10.96 o 
   4   6  11      100.93      104.17     19.05 o 
   6   6  11      142.74      155.40     14.99 o 
   8   6  11        0.49        3.17     11.85 o 
  10   6  11      234.09      282.06     20.70 o 
  12   6  11        7.74       14.55     14.21 o 
  14   6  11      417.58      428.58     25.15 o 
  16   6  11       33.61       44.64     16.80 o 
  18   6  11      447.14      420.25     26.71 o 
  20   6  11      535.67      563.67     34.12 o 
  22   6  11       43.28       28.73     39.13 o 
  24   6  11        5.50       32.87     25.19 o 
  26   6  11        1.80        2.28     24.78 o 
 -33   7  11        8.59       25.06     22.30 o 
 -31   7  11        6.91       39.38     19.24 o 
 -29   7  11      114.52      147.04     20.77 o 
 -27   7  11      395.35      353.46     25.33 o 
 -25   7  11       20.38       16.11     14.77 o 
 -23   7  11       12.27        6.36     14.05 o 
 -21   7  11       39.76       26.57     13.05 o 
 -19   7  11       62.57       64.20     13.99 o 
 -17   7  11       28.07       35.05     12.38 o 
 -15   7  11       16.97        2.58     16.54 o 
 -13   7  11      235.74      228.66     17.82 o 
 -11   7  11       76.76       53.71     12.90 o 
  -9   7  11        2.27        0.00     10.26 o 
  -7   7  11      117.84      122.87     14.58 o 
  -5   7  11      169.77      162.42     15.77 o 
  -3   7  11        1.22        0.00     11.06 o 
  -1   7  11        2.39        0.00     10.98 o 
   1   7  11       49.79       32.90     13.24 o 
   3   7  11       36.61       43.68     13.68 o 
   5   7  11      336.26      370.31     22.66 o 
   7   7  11      253.67      214.59     19.74 o 
   9   7  11        3.46        0.00     13.60 o 
  11   7  11       58.93       33.94     20.35 o 
  13   7  11      467.79      460.58     26.84 o 
  15   7  11       56.30       39.28     16.69 o 
  17   7  11      128.06      138.83     23.32 o 
  19   7  11       11.68       10.79     22.51 o 
  21   7  11       26.15       24.88     23.50 o 
  23   7  11        0.04       23.13     23.99 o 
 -30   8  11        5.71       32.23     19.26 o 
 -28   8  11        0.69       10.10     17.75 o 
 -26   8  11        8.42       30.14     18.47 o 
 -24   8  11       31.86       36.95     16.70 o 
 -22   8  11       24.62       21.30     15.31 o 
 -20   8  11      278.29      238.16     22.45 o 
 -18   8  11       34.07        9.92     15.16 o 
 -16   8  11       17.57        0.00     13.29 o 
 -14   8  11        0.15        4.15     13.16 o 
 -12   8  11        2.41        3.45     12.70 o 
 -10   8  11       14.55       26.44     14.62 o 
  -8   8  11      808.54      844.42     32.15 o 
  -6   8  11      349.22      338.06     23.15 o 
  -4   8  11       24.87        0.00     12.64 o 
  -2   8  11        0.03        0.00     12.98 o 
   0   8  11      269.42      247.38     36.96 o 
   2   8  11      212.63      190.68     19.74 o 
   4   8  11        6.29       20.69     14.33 o 
   6   8  11       17.51        0.00     17.00 o 
   8   8  11        7.26       11.22     16.86 o 
  10   8  11       29.37       28.23     20.42 o 
  12   8  11       36.05       25.02     35.87 o 
  14   8  11        0.04       30.89     22.37 o 
  16   8  11       30.19       36.83     24.01 o 
  18   8  11        1.16       20.31     22.86 o 
  20   8  11       33.80        5.84     23.78 o 
 -27   9  11       45.03       41.94     21.47 o 
 -25   9  11        1.26        0.00     18.48 o 
 -23   9  11       20.49       15.69     21.80 o 
 -21   9  11       43.32       67.55     21.51 o 
 -19   9  11      121.83      193.90     26.35 o 
 -17   9  11       68.72       64.28     34.00 o 
 -15   9  11       38.97       24.43     15.94 o 
 -13   9  11        8.49       44.20     16.47 o 
 -11   9  11      101.22      108.74     18.96 o 
  -9   9  11        2.09        0.00     13.71 o 
  -7   9  11        6.41       24.25     27.85 o 
  -5   9  11       40.66       34.71     23.84 o 
  -3   9  11       32.86       26.32     15.99 o 
  -1   9  11      126.94      172.16     21.33 o 
   1   9  11        0.15        0.00     14.33 o 
   3   9  11       44.48       57.45     17.16 o 
   5   9  11        9.49        0.00     17.70 o 
   7   9  11       48.55       35.69     19.41 o 
   9   9  11       45.75       69.04     40.69 o 
  11   9  11        2.71       10.77     25.61 o 
  13   9  11        2.84        0.00     21.74 o 
  15   9  11        2.20       12.47     23.43 o 
 -20  10  11       13.55       15.13     20.14 o 
 -18  10  11       22.43        3.01     19.18 o 
 -16  10  11        9.36        0.00     18.01 o 
 -14  10  11      142.76      229.71     28.18 o 
 -12  10  11       73.10       59.37     21.54 o 
 -10  10  11        0.17        0.00     22.08 o 
  -8  10  11       31.32       49.43     19.41 o 
  -6  10  11       64.69      101.63     21.42 o 
  -4  10  11       32.58       20.75     19.35 o 
  -2  10  11       68.21       77.96     21.70 o 
   0  10  11       20.78       24.89     19.51 o 
   2  10  11        4.78        4.52     20.36 o 
   4  10  11       42.72       84.04     22.11 o 
   6  10  11        0.73        0.00     20.17 o 
   8  10  11       10.94        0.00     21.87 o 
  10  10  11       89.82      104.86     29.50 o 
  -7  11  11       13.24        0.72     22.07 o 
  -5  11  11        3.00       14.19     25.41 o 
  -3  11  11        1.38        0.00     19.42 o 
 -40   0  12       43.91       12.66     32.22 o 
 -38   0  12      147.13      165.72     40.85 o 
 -36   0  12        1.32        0.00     23.59 o 
 -34   0  12        0.04        8.06     24.17 o 
 -32   0  12       48.05       78.25     28.19 o 
 -30   0  12      146.35      165.14     29.92 o 
 -28   0  12       89.62      113.35     25.32 o 
 -26   0  12      616.32      613.93     69.63 o 
 -24   0  12      421.37      444.65     31.07 o 
 -22   0  12      431.65      494.05     29.63 o 
 -20   0  12       95.77      103.03     17.26 o 
 -18   0  12       63.06      118.80     15.79 o 
 -16   0  12     1831.18     1838.91     53.95 o 
 -14   0  12       31.43       33.95     29.35 o 
 -12   0  12      231.38      207.72     39.13 o 
 -10   0  12     3101.54     3326.89    126.63 o 
  -8   0  12      163.20      196.26     28.47 o 
  -6   0  12      530.79      412.82     35.39 o 
  -4   0  12     2739.88     2758.86    163.46 o 
  -2   0  12     1682.84     1854.61     71.36 o 
   0   0  12     3890.01     3989.11    101.93 o 
   2   0  12     3978.45     3800.51     51.26 o 
   4   0  12      540.78      489.82     34.75 o 
   6   0  12      841.52      859.85     30.01 o 
   8   0  12      527.77      561.85     33.37 o 
  10   0  12       13.15       11.79     24.74 o 
  12   0  12       55.21       45.77     17.78 o 
  14   0  12      539.20      535.33     33.56 o 
  16   0  12      412.59      374.51     56.68 o 
  18   0  12     1018.07     1126.22     92.94 o 
  20   0  12      164.09      107.48     21.69 o 
  22   0  12        0.38        0.00     17.53 o 
  24   0  12      241.17      248.46     29.90 o 
  26   0  12      184.51      161.45     29.40 o 
  28   0  12       12.20        0.00     21.18 o 
  30   0  12        0.13       26.96     24.98 o 
 -41   1  12       17.37       35.29     24.19 o 
 -39   1  12        2.45       26.90     21.63 o 
 -37   1  12      348.12      378.89     33.93 o 
 -35   1  12       33.27       49.90     19.32 o 
 -33   1  12       13.52       14.64     16.67 o 
 -31   1  12      213.98      203.22     23.39 o 
 -29   1  12       68.25       76.89     15.44 o 
 -27   1  12      357.42      368.90     22.52 o 
 -25   1  12      333.24      362.18     24.27 o 
 -23   1  12      738.37      722.49     32.14 o 
 -21   1  12       13.25       28.78     14.04 o 
 -19   1  12       21.01        6.90      8.34 o 
 -17   1  12       13.79        0.00      5.61 o 
 -15   1  12      555.77      532.09     16.51 o 
 -13   1  12       30.05        7.71      7.40 o 
 -11   1  12      309.36      295.34     13.29 o 
  -9   1  12      306.70      325.86     33.46 o 
  -7   1  12      278.66      306.31     26.09 o 
  -5   1  12     1283.35     1357.22     46.80 o 
  -3   1  12        7.11        0.00     14.13 o 
  -1   1  12      944.06      976.42     31.80 o 
   1   1  12     1174.76     1262.96     58.89 o 
   3   1  12     1134.53     1122.31     31.62 o 
   5   1  12      249.80      201.12     12.82 o 
   7   1  12       22.25       27.03     12.26 o 
   9   1  12        0.05        5.67     10.40 o 
  11   1  12      215.76      222.04     17.01 o 
  13   1  12      228.20      232.05     17.97 o 
  15   1  12        4.68        9.88     11.24 o 
  17   1  12        9.44       11.05     11.70 o 
  19   1  12       42.89       34.71     16.32 o 
  21   1  12       31.09       11.53     13.05 o 
  23   1  12        0.01       22.17     13.84 o 
  25   1  12       64.14       45.87     16.58 o 
  27   1  12       10.87       13.43     16.82 o 
  29   1  12        0.22        0.00     16.21 o 
 -40   2  12        4.83        0.00     26.47 o 
 -38   2  12       29.77       17.13     15.30 o 
 -36   2  12        0.18        0.40     13.70 o 
 -34   2  12       12.34       13.66     14.55 o 
 -32   2  12       43.95       35.36     12.54 o 
 -30   2  12       26.44       29.64     11.51 o 
 -28   2  12       42.21       40.40     14.11 o 
 -26   2  12     1011.99     1051.36     39.34 o 
 -24   2  12      139.70      137.90     15.93 o 
 -22   2  12        0.74        1.63      8.95 o 
 -20   2  12       33.77       14.21      8.76 o 
 -18   2  12      526.38      529.87     15.20 o 
 -16   2  12       20.86       21.93      7.63 o 
 -14   2  12      427.02      402.47     19.79 o 
 -12   2  12       73.46       60.30      9.31 o 
 -10   2  12       12.16       12.79      7.24 o 
  -8   2  12      260.92      272.30     12.84 o 
  -6   2  12       29.99       24.73     12.88 o 
  -4   2  12       77.53       74.67      9.38 o 
  -2   2  12      660.39      669.38     21.26 o 
   0   2  12        0.98        2.28      8.55 o 
   2   2  12       14.27        8.01     12.67 o 
   4   2  12      124.59      108.96     17.46 o 
   6   2  12       38.45       18.85      8.31 o 
   8   2  12      243.32      245.82     17.00 o 
  10   2  12        0.14        0.00      9.60 o 
  12   2  12        6.16        0.00     13.21 o 
  14   2  12       95.34       85.96     16.53 o 
  16   2  12        0.33        0.00     11.21 o 
  18   2  12        0.00        0.00     11.88 o 
  20   2  12       10.97       20.57     22.82 o 
  22   2  12       69.45       65.15     26.82 o 
  24   2  12       74.65       50.90     20.17 o 
  26   2  12       99.03       82.88     23.13 o 
  28   2  12       10.44       14.06     20.93 o 
 -39   3  12        6.57        2.56     16.33 o 
 -37   3  12        2.54        0.00     14.16 o 
 -35   3  12       18.82       27.58     13.73 o 
 -33   3  12       33.51       40.95     13.67 o 
 -31   3  12       23.08       39.39     14.78 o 
 -29   3  12       15.75       23.09     11.39 o 
 -27   3  12      451.95      466.14     21.20 o 
 -25   3  12      143.84      142.80     13.89 o 
 -23   3  12       20.20       20.55      9.56 o 
 -21   3  12       10.79       11.85     10.70 o 
 -19   3  12      341.78      340.16     17.27 o 
 -17   3  12       87.16       71.97      9.15 o 
 -15   3  12      466.09      422.89     23.07 o 
 -13   3  12     1011.40      981.74     33.79 o 
 -11   3  12       79.75       86.43     14.54 o 
  -9   3  12      189.33      171.47     17.27 o 
  -7   3  12       20.47       14.25     13.66 o 
  -5   3  12        0.02        0.00     10.16 o 
  -3   3  12      170.91      190.39     20.50 o 
  -1   3  12     1499.59     1457.56     41.05 o 
   1   3  12      131.86      152.21      9.47 o 
   3   3  12       71.36       60.42      8.92 o 
   5   3  12      468.36      447.02     17.85 o 
   7   3  12        1.63       11.99      9.45 o 
   9   3  12        3.67       10.42     10.33 o 
  11   3  12      531.89      538.46     20.82 o 
  13   3  12       44.90       46.28     12.18 o 
  15   3  12       12.21       19.34     12.66 o 
  17   3  12        8.14        0.00     13.46 o 
  19   3  12        6.99       22.16     14.83 o 
  21   3  12      144.32      156.98     21.64 o 
  23   3  12       37.29       49.69     19.80 o 
  25   3  12       64.25       52.60     21.12 o 
  27   3  12       21.12       34.58     21.23 o 
 -38   4  12      121.91      118.62     24.66 o 
 -36   4  12       19.53       26.97     15.61 o 
 -34   4  12        7.71       18.36     15.13 o 
 -32   4  12        2.22       24.82     13.52 o 
 -30   4  12      117.75      118.06     15.88 o 
 -28   4  12       59.89       67.36     18.85 o 
 -26   4  12       94.67       82.15     13.62 o 
 -24   4  12       53.80       48.95     11.14 o 
 -22   4  12      304.90      277.87     16.15 o 
 -20   4  12       75.30      107.60     11.94 o 
 -18   4  12      373.51      379.29     16.52 o 
 -16   4  12     1343.19     1358.76     26.98 o 
 -14   4  12       16.58       11.49      7.10 o 
 -12   4  12      165.46      162.85     19.34 o 
 -10   4  12     1929.12     1975.53     40.54 o 
  -8   4  12       63.55       65.13     23.25 o 
  -6   4  12       27.88       34.93     10.52 o 
  -4   4  12       17.81        0.00      6.93 o 
  -2   4  12      262.24      251.03     10.44 o 
   0   4  12       46.34       44.61      8.75 o 
   2   4  12      139.64      158.08     12.37 o 
   4   4  12        3.17        3.47      9.04 o 
   6   4  12      717.25      722.83     25.79 o 
   8   4  12       17.73       33.85     10.81 o 
  10   4  12        3.71        0.00     11.06 o 
  12   4  12      170.05      216.41     16.78 o 
  14   4  12      151.55      164.00     21.86 o 
  16   4  12      380.28      361.67     25.05 o 
  18   4  12       55.95       52.81     17.59 o 
  20   4  12       36.09       26.20     15.11 o 
  22   4  12        2.97        7.98     16.00 o 
  24   4  12       96.81      168.24     21.80 o 
  26   4  12      113.60      111.95     21.47 o 
 -37   5  12       68.83       85.53     19.03 o 
 -35   5  12       87.25      118.35     19.81 o 
 -33   5  12       56.56       53.98     19.19 o 
 -31   5  12        3.94        3.11     13.39 o 
 -29   5  12      173.84      148.84     19.71 o 
 -27   5  12        0.69        3.21     12.12 o 
 -25   5  12       19.79        7.60     14.12 o 
 -23   5  12      243.65      287.98     21.20 o 
 -21   5  12       59.89       45.74     11.18 o 
 -19   5  12        0.01       12.43      9.44 o 
 -17   5  12      227.56      261.79     19.20 o 
 -15   5  12       21.37       26.73      9.59 o 
 -13   5  12        1.21        6.39     12.19 o 
 -11   5  12       48.41       30.82      9.43 o 
  -9   5  12        0.44        0.00      8.03 o 
  -7   5  12        5.58        2.04      7.17 o 
  -5   5  12      356.41      407.13     18.57 o 
  -3   5  12        8.63        9.93      9.48 o 
  -1   5  12      143.55      128.82     15.99 o 
   1   5  12      354.57      390.72     17.50 o 
   3   5  12       79.35       77.41     12.57 o 
   5   5  12        3.51        2.44     13.51 o 
   7   5  12       12.48        7.95     10.87 o 
   9   5  12      288.50      294.76     16.88 o 
  11   5  12       87.06      108.66     13.90 o 
  13   5  12        0.01        0.00     10.64 o 
  15   5  12       21.49       21.33     13.32 o 
  17   5  12       92.78      142.87     21.27 o 
  19   5  12       17.40       25.97     18.61 o 
  21   5  12       56.52       65.25     20.93 o 
  23   5  12        5.05        0.00     28.37 o 
  25   5  12        2.50        0.00     23.59 o 
 -34   6  12        5.74        2.80     15.78 o 
 -32   6  12       33.19       16.13     15.57 o 
 -30   6  12        0.03        0.00     13.99 o 
 -28   6  12       35.30       23.81     13.88 o 
 -26   6  12       60.53       35.25     14.63 o 
 -24   6  12        9.31        0.00     11.74 o 
 -22   6  12        0.00       14.24     11.33 o 
 -20   6  12       43.59       48.43     12.68 o 
 -18   6  12       14.19        6.51     10.48 o 
 -16   6  12       31.01       39.65     11.64 o 
 -14   6  12      163.26      151.20     14.48 o 
 -12   6  12      197.81      189.57     18.79 o 
 -10   6  12      378.86      419.33     23.20 o 
  -8   6  12        1.88       20.98     10.17 o 
  -6   6  12       20.37       10.83     18.58 o 
  -4   6  12       36.20       23.11     10.55 o 
  -2   6  12       15.97        0.75     11.33 o 
   0   6  12      115.34      120.25     14.53 o 
   2   6  12       17.62        0.00     10.48 o 
   4   6  12        0.12        0.00     11.01 o 
   6   6  12       57.05       42.71     13.57 o 
   8   6  12        9.09       16.12     13.33 o 
  10   6  12       21.12       46.08     14.79 o 
  12   6  12       31.58       44.31     15.95 o 
  14   6  12       29.64       51.99     16.95 o 
  16   6  12        0.42        0.00     17.86 o 
  18   6  12       24.32        4.26     28.83 o 
  20   6  12       15.43        0.00     19.32 o 
  22   6  12        0.03       15.47     24.17 o 
 -31   7  12      117.20      123.47     20.99 o 
 -29   7  12        3.65        6.56     15.36 o 
 -27   7  12        4.59        7.10     14.60 o 
 -25   7  12      144.27      170.15     19.97 o 
 -23   7  12       72.62       43.22     14.92 o 
 -21   7  12       57.60       67.28     15.61 o 
 -19   7  12       48.34       40.06     14.69 o 
 -17   7  12       23.38       28.66     17.39 o 
 -15   7  12      427.74      458.38     25.08 o 
 -13   7  12      185.07      207.32     18.43 o 
 -11   7  12       80.70       66.66     14.65 o 
  -9   7  12       87.41       92.06     15.01 o 
  -7   7  12      305.13      291.60     20.02 o 
  -5   7  12        7.44       24.60     15.41 o 
  -3   7  12        1.54        0.00     11.53 o 
  -1   7  12      131.53      134.11     27.34 o 
   1   7  12        3.67        0.00     13.62 o 
   3   7  12       25.50       64.75     15.14 o 
   5   7  12      107.86       79.33     16.28 o 
   7   7  12       40.86       24.33     14.21 o 
   9   7  12      145.02      174.69     19.87 o 
  11   7  12      181.85      225.45     28.49 o 
  13   7  12       42.73       62.27     18.19 o 
  15   7  12      101.43      124.64     20.24 o 
  17   7  12       12.08        8.41     19.41 o 
  19   7  12       60.94       28.33     23.78 o 
  21   7  12        0.20        0.00     22.10 o 
 -28   8  12      108.13      113.54     41.73 o 
 -26   8  12       26.08       41.72     17.44 o 
 -24   8  12        1.73        4.55     14.93 o 
 -22   8  12       68.13       75.59     17.79 o 
 -20   8  12       14.85        0.00     16.69 o 
 -18   8  12       31.99       14.59     14.26 o 
 -16   8  12      206.47      219.46     21.25 o 
 -14   8  12      119.67      121.05     17.98 o 
 -12   8  12      310.43      308.27     22.70 o 
 -10   8  12      520.44      542.75     38.87 o 
  -8   8  12        5.24        0.00     12.64 o 
  -6   8  12       57.29       75.11     15.80 o 
  -4   8  12       57.94       53.26     15.31 o 
  -2   8  12        0.01        0.00     16.20 o 
   0   8  12        6.28       10.28     27.07 o 
   2   8  12       14.56        0.00     13.46 o 
   4   8  12       13.12       26.07     14.76 o 
   6   8  12       18.72       16.40     15.04 o 
   8   8  12        1.57        0.83     15.29 o 
  10   8  12        3.16        0.00     16.46 o 
  12   8  12       53.65       93.20     20.45 o 
  14   8  12      127.63      151.17     30.26 o 
  16   8  12       85.14      105.53     28.75 o 
 -23   9  12       78.33       69.47     22.50 o 
 -21   9  12       11.05        0.00     18.18 o 
 -19   9  12        8.02       35.80     19.10 o 
 -17   9  12        2.91        0.00     15.38 o 
 -15   9  12        2.19        1.99     14.65 o 
 -13   9  12      232.17      235.61     22.79 o 
 -11   9  12      171.45      173.49     26.49 o 
  -9   9  12       28.23       28.41     16.27 o 
  -7   9  12       17.72       14.98     15.89 o 
  -5   9  12       45.69       43.27     29.82 o 
  -3   9  12       54.81       39.20     25.33 o 
  -1   9  12       47.80       25.00     16.32 o 
   1   9  12       62.66       69.83     17.97 o 
   3   9  12       82.81      110.89     19.49 o 
   5   9  12        6.92       21.26     18.60 o 
   7   9  12       61.52       41.14     20.19 o 
   9   9  12       25.92        8.37     20.55 o 
  11   9  12        0.02       34.44     24.19 o 
  13   9  12       21.85       20.70     25.19 o 
 -16  10  12        0.93        0.00     17.65 o 
 -14  10  12       13.46       34.88     20.76 o 
 -12  10  12        4.43        1.44     19.60 o 
 -10  10  12        0.00       32.50     20.00 o 
  -8  10  12        1.08        0.00     25.81 o 
  -6  10  12        2.03        0.81     17.37 o 
  -4  10  12       85.36       74.07     26.35 o 
  -2  10  12        0.15        0.00     17.65 o 
   0  10  12       21.94        0.00     20.37 o 
   2  10  12        6.67       15.56     20.19 o 
   4  10  12       34.70       17.29     25.91 o 
 -39   1  13      278.42      320.21     33.96 o 
 -37   1  13        3.86        0.00     19.56 o 
 -35   1  13       79.15       35.87     39.13 o 
 -33   1  13       14.70       15.97     16.88 o 
 -31   1  13       28.34       34.81     18.13 o 
 -29   1  13        0.96        0.00     14.95 o 
 -27   1  13       44.29       46.51     19.37 o 
 -25   1  13       18.66       23.63     12.32 o 
 -23   1  13       92.44       76.22     12.28 o 
 -21   1  13       62.16       67.56     10.72 o 
 -19   1  13        0.73        0.75      6.63 o 
 -17   1  13      681.60      667.41     27.00 o 
 -15   1  13      481.35      481.44     21.77 o 
 -13   1  13       12.15       14.62      6.85 o 
 -11   1  13       84.57      111.44     17.49 o 
  -9   1  13        0.17        0.00     13.06 o 
  -7   1  13       18.20       18.73     15.21 o 
  -5   1  13       24.03       32.19     16.67 o 
  -3   1  13       67.87       85.08      9.64 o 
  -1   1  13       61.68       56.41      9.22 o 
   1   1  13       75.44       93.46     10.72 o 
   3   1  13       33.35       22.53      7.31 o 
   5   1  13       34.30       25.76      8.33 o 
   7   1  13        1.85        0.00     10.71 o 
   9   1  13        1.89       13.98     12.19 o 
  11   1  13       40.18       39.94     14.13 o 
  13   1  13       94.52       85.45     16.63 o 
  15   1  13      148.57      143.60     20.00 o 
  17   1  13        5.59        0.00     19.28 o 
  19   1  13       18.39        0.00     19.12 o 
  21   1  13       17.59       22.16     40.57 o 
  23   1  13        1.81        0.00     27.62 o 
  25   1  13       71.78       59.85     27.66 o 
  27   1  13       85.71       65.98     29.63 o 
 -38   2  13       11.03       23.18     21.36 o 
 -36   2  13      216.81      245.86     29.48 o 
 -34   2  13       64.39       55.90     27.33 o 
 -32   2  13      117.78      140.00     20.26 o 
 -30   2  13        0.70        0.00     12.40 o 
 -28   2  13       14.20       31.62     13.62 o 
 -26   2  13     1800.98     1767.28    106.90 o 
 -24   2  13     1538.97     1581.30     63.10 o 
 -22   2  13        4.29        0.00      8.88 o 
 -20   2  13       36.39       33.34     14.78 o 
 -18   2  13      549.09      564.70     15.25 o 
 -16   2  13        0.92       10.11     10.49 o 
 -14   2  13       46.95       60.81     11.80 o 
 -12   2  13      425.63      433.25     17.48 o 
 -10   2  13      238.10      257.15     13.11 o 
  -8   2  13      451.33      437.19     27.57 o 
  -6   2  13       85.78       80.55      9.72 o 
  -4   2  13       14.04        2.47      7.74 o 
  -2   2  13       79.00       85.03     14.74 o 
   0   2  13      120.97      105.35     15.99 o 
   2   2  13       19.20       19.64      7.78 o 
   4   2  13      173.93      187.66     11.17 o 
   6   2  13      285.23      240.48     16.23 o 
   8   2  13      111.44      142.98     17.94 o 
  10   2  13      124.09      156.40     17.93 o 
  12   2  13      145.95      155.79     18.54 o 
  14   2  13        2.17        0.00     14.87 o 
  16   2  13       74.90       66.45     18.85 o 
  18   2  13       25.61        9.65     19.89 o 
  20   2  13        4.69        0.00     20.71 o 
  22   2  13       86.11       68.95     25.62 o 
  24   2  13       25.09       35.22     30.21 o 
  26   2  13        2.00       13.19     34.24 o 
 -37   3  13       82.07       82.12     24.41 o 
 -35   3  13       76.41       73.01     29.35 o 
 -33   3  13      129.40      152.22     21.50 o 
 -31   3  13       25.30       15.69     15.07 o 
 -29   3  13       16.41        8.22     14.31 o 
 -27   3  13        2.38       12.75     13.51 o 
 -25   3  13        7.84        0.00     12.11 o 
 -23   3  13        3.88        7.23     10.46 o 
 -21   3  13       28.40       14.19     13.31 o 
 -19   3  13       16.18       13.40      9.50 o 
 -17   3  13       41.63       37.68      9.53 o 
 -15   3  13       24.03       20.53      6.85 o 
 -13   3  13        2.68        0.00     10.61 o 
 -11   3  13     1009.40      973.49     33.84 o 
  -9   3  13     1613.17     1570.78     83.76 o 
  -7   3  13        6.94        0.00     23.17 o 
  -5   3  13       89.41       95.08     19.23 o 
  -3   3  13       20.74        0.00     12.57 o 
  -1   3  13       36.43       39.63     14.81 o 
   1   3  13       65.78       60.61     11.43 o 
   3   3  13        0.43        0.00      7.57 o 
   5   3  13       42.56       69.10     20.25 o 
   7   3  13       12.80       10.12     11.56 o 
   9   3  13       25.76       21.49     12.90 o 
  11   3  13       54.78       52.42     19.37 o 
  13   3  13        0.01        0.98     14.61 o 
  15   3  13       76.22       94.02     21.93 o 
  17   3  13      137.58      111.22     41.43 o 
  19   3  13       25.21       20.55     17.40 o 
  21   3  13        2.96        0.00     17.20 o 
  23   3  13       23.00       48.44     19.70 o 
  25   3  13       72.75       53.66     22.41 o 
 -36   4  13        1.69        0.00     16.63 o 
 -34   4  13        7.44       13.80     16.47 o 
 -32   4  13        1.37        0.00     14.15 o 
 -30   4  13        7.25       17.86     14.49 o 
 -28   4  13       14.64       30.19     15.21 o 
 -26   4  13      125.12      119.65     16.62 o 
 -24   4  13       14.36        0.00     11.31 o 
 -22   4  13      163.30      176.46     16.61 o 
 -20   4  13      300.55      297.39     18.73 o 
 -18   4  13        1.81        1.62     14.31 o 
 -16   4  13      596.20      562.50     39.03 o 
 -14   4  13        6.97        0.00      7.27 o 
 -12   4  13       96.54       68.58      8.34 o 
 -10   4  13       30.76       51.23      9.16 o 
  -8   4  13       72.23       45.00     16.30 o 
  -6   4  13       44.49       37.90     15.13 o 
  -4   4  13       41.45       29.39     14.46 o 
  -2   4  13        3.24        4.86      7.24 o 
   0   4  13       24.65       29.71     10.67 o 
   2   4  13        1.29        4.43     10.52 o 
   4   4  13      121.45      115.59     17.71 o 
   6   4  13      280.97      223.09     17.77 o 
   8   4  13        0.53       27.05     14.38 o 
  10   4  13       73.79       88.29     17.54 o 
  12   4  13        7.06        0.00     13.95 o 
  14   4  13       92.06      104.29     17.23 o 
  16   4  13       45.48        1.05     15.61 o 
  18   4  13       21.48       13.97     16.65 o 
  20   4  13       73.94       58.84     17.55 o 
  22   4  13       45.39       39.89     18.04 o 
  24   4  13       12.20        6.42     17.09 o 
 -35   5  13       98.86      115.03     23.12 o 
 -33   5  13        8.78        0.00     15.34 o 
 -31   5  13       13.35       28.22     16.90 o 
 -29   5  13       10.09        0.00     14.45 o 
 -27   5  13       19.46       26.24     15.89 o 
 -25   5  13      130.03      129.81     19.58 o 
 -23   5  13      291.94      307.25     25.22 o 
 -21   5  13        5.74        0.00     11.43 o 
 -19   5  13       42.46       37.61     12.68 o 
 -17   5  13       60.02       55.57     12.96 o 
 -15   5  13      228.14      213.22     16.73 o 
 -13   5  13        1.00        6.96     10.68 o 
 -11   5  13       26.17       25.84     10.57 o 
  -9   5  13       31.05       28.65     10.77 o 
  -7   5  13        0.69        0.00      9.53 o 
  -5   5  13       29.73       36.45     11.23 o 
  -3   5  13      218.31      252.08     17.99 o 
  -1   5  13        8.77        0.00     11.31 o 
   1   5  13      168.95      172.82     17.30 o 
   3   5  13      119.03      110.94     13.53 o 
   5   5  13        0.07        0.00     10.29 o 
   7   5  13       50.25       88.76     15.61 o 
   9   5  13        0.11        0.00     13.63 o 
  11   5  13       73.35       84.11     14.16 o 
  13   5  13       21.23       24.81     14.62 o 
  15   5  13        1.13        0.00     12.07 o 
  17   5  13      107.11      111.91     17.71 o 
  19   5  13       69.67       60.02     32.59 o 
  21   5  13      139.48       92.19     22.64 o 
  23   5  13       23.01       60.38     22.09 o 
 -32   6  13       82.63       94.79     18.85 o 
 -30   6  13      192.10      235.03     22.31 o 
 -28   6  13       29.75       27.46     17.94 o 
 -26   6  13       86.60      104.49     17.02 o 
 -24   6  13      814.45      864.71     39.20 o 
 -22   6  13       21.25       15.07     12.96 o 
 -20   6  13      220.12      173.09     17.31 o 
 -18   6  13        2.68        0.00     10.13 o 
 -16   6  13        8.53        0.00     10.18 o 
 -14   6  13      220.69      209.00     19.10 o 
 -12   6  13       21.37       15.55     16.20 o 
 -10   6  13       28.49       20.53     15.20 o 
  -8   6  13       21.81        4.05     10.68 o 
  -6   6  13        4.80        0.00     10.48 o 
  -4   6  13      143.78      141.26     17.11 o 
  -2   6  13      127.61      111.77     29.48 o 
   0   6  13        1.35        0.00     10.51 o 
   2   6  13        9.99        3.48     11.51 o 
   4   6  13       32.56        7.20     12.37 o 
   6   6  13        9.65       14.85     16.97 o 
   8   6  13       21.00        3.25     13.92 o 
  10   6  13      266.48      309.69     35.96 o 
  12   6  13       66.78       55.12     30.15 o 
  14   6  13       22.00       10.50     16.02 o 
  16   6  13       98.56      145.91     20.89 o 
  18   6  13       10.01       28.18     19.89 o 
  20   6  13        3.66       25.36     21.12 o 
 -29   7  13        1.24        9.57     15.81 o 
 -27   7  13        3.78       11.20     14.47 o 
 -25   7  13        0.41       13.64     16.58 o 
 -23   7  13      142.27      195.64     20.21 o 
 -21   7  13       66.54       67.15     15.88 o 
 -19   7  13       15.51        9.06     13.19 o 
 -17   7  13      129.69      110.09     16.41 o 
 -15   7  13      257.06      251.25     19.71 o 
 -13   7  13       13.43        6.62     12.99 o 
 -11   7  13      287.50      258.83     26.74 o 
  -9   7  13      180.90      201.31     20.68 o 
  -7   7  13        8.37        0.00     11.95 o 
  -5   7  13       62.18       51.30     14.23 o 
  -3   7  13       38.52       46.20     13.83 o 
  -1   7  13      139.80      127.12     16.68 o 
   1   7  13       52.49       67.26     15.06 o 
   3   7  13      207.47      218.75     19.51 o 
   5   7  13        6.37        4.83     13.91 o 
   7   7  13        6.61        0.00     13.41 o 
   9   7  13       31.50       41.33     16.47 o 
  11   7  13       54.43       90.05     22.42 o 
  13   7  13        1.77        0.00     15.62 o 
  15   7  13       49.41       33.28     18.57 o 
  17   7  13      105.77       82.06     22.43 o 
 -26   8  13        4.51       24.48     16.02 o 
 -24   8  13       16.27       24.09     16.10 o 
 -22   8  13       12.11        6.98     15.36 o 
 -20   8  13       24.29        9.30     14.95 o 
 -18   8  13        8.69       24.39     14.41 o 
 -16   8  13      180.23      159.12     19.76 o 
 -14   8  13      103.82      108.02     21.05 o 
 -12   8  13        0.25       13.75     14.83 o 
 -10   8  13       19.58       27.18     16.28 o 
  -8   8  13       10.59        0.00     14.20 o 
  -6   8  13       65.06       27.61     15.60 o 
  -4   8  13       75.14       69.30     16.98 o 
  -2   8  13       24.66        1.99     14.22 o 
   0   8  13        2.10        0.00     13.95 o 
   2   8  13       67.57       66.93     17.42 o 
   4   8  13      185.84      146.25     20.12 o 
   6   8  13       73.05       94.73     19.05 o 
   8   8  13        1.65        0.00     15.69 o 
  10   8  13       11.59       30.42     19.00 o 
  12   8  13        0.65        3.47     35.46 o 
  14   8  13        9.74        0.00     27.33 o 
 -19   9  13        2.12        0.00     15.32 o 
 -17   9  13        2.63        0.00     15.28 o 
 -15   9  13       28.56       14.59     16.20 o 
 -13   9  13       21.33       16.86     16.56 o 
 -11   9  13       25.67       20.95     16.56 o 
  -9   9  13      143.22      140.39     20.66 o 
  -7   9  13        8.08        0.02     15.53 o 
  -5   9  13       29.09       34.02     16.46 o 
  -3   9  13       75.58       57.59     18.11 o 
  -1   9  13        1.74        0.00     15.47 o 
   1   9  13        0.03        0.00     17.52 o 
   3   9  13        2.55       14.39     15.81 o 
   5   9  13        1.02        0.00     17.08 o 
   7   9  13       75.07       85.55     22.64 o 
 -38   0  14      354.11      406.82     50.06 o 
 -36   0  14        0.72       24.17     27.62 o 
 -34   0  14      157.38      121.99     32.22 o 
 -32   0  14        1.22       27.04     24.17 o 
 -30   0  14       16.89        0.00     20.71 o 
 -28   0  14     1351.24     1497.93     66.75 o 
 -26   0  14      320.46      308.55     31.65 o 
 -24   0  14       20.46        0.00     23.59 o 
 -22   0  14        6.53        0.00     12.95 o 
 -20   0  14      122.87      135.58     17.22 o 
 -18   0  14       48.32       58.08      9.84 o 
 -16   0  14      112.60      114.38     10.41 o 
 -14   0  14       49.44        0.00     29.92 o 
 -12   0  14        3.06        8.63     29.35 o 
 -10   0  14      323.75      309.57     52.36 o 
  -8   0  14       28.34        0.00     28.19 o 
  -6   0  14        3.00        2.95     25.32 o 
  -4   0  14       11.53       18.49     37.69 o 
  -2   0  14        2.54        0.00     18.66 o 
   0   0  14      628.20      686.42     31.08 o 
   2   0  14     1177.81     1171.92     48.76 o 
   4   0  14       69.82       66.91     22.73 o 
   6   0  14      197.83      167.99     21.15 o 
   8   0  14       87.49      107.09     20.57 o 
  10   0  14        0.41        6.22     17.46 o 
  12   0  14       34.44       39.21     20.84 o 
  14   0  14       93.89       91.69     24.91 o 
  16   0  14       24.85       34.52     29.35 o 
  18   0  14        0.02       12.08     29.92 o 
  20   0  14        0.12        3.45     32.80 o 
  22   0  14        3.38        0.00     33.95 o 
  24   0  14        8.07       66.75     40.28 o 
 -37   1  14        0.84       10.42     22.15 o 
 -35   1  14        5.75        9.52     18.89 o 
 -33   1  14        0.80        9.69     17.07 o 
 -31   1  14        6.65       15.25     15.66 o 
 -29   1  14        5.30        2.42     13.01 o 
 -27   1  14        2.30        0.00     12.19 o 
 -25   1  14      273.92      303.94     37.81 o 
 -23   1  14      201.16      223.71     31.23 o 
 -21   1  14        0.04        3.49     10.14 o 
 -19   1  14       29.56       28.81      7.53 o 
 -17   1  14       13.64       15.78      7.85 o 
 -15   1  14        7.89        0.29      9.55 o 
 -13   1  14      410.60      419.23     14.62 o 
 -11   1  14      213.38      209.44     13.50 o 
  -9   1  14        0.27        0.00     14.83 o 
  -7   1  14        5.94        0.00     15.16 o 
  -5   1  14        6.51       11.92     16.71 o 
  -3   1  14       51.86       71.02     15.36 o 
  -1   1  14      152.52      127.62     19.05 o 
   1   1  14        1.99        8.62     11.54 o 
   3   1  14      145.28      126.46     10.75 o 
   5   1  14        0.28        0.00     10.27 o 
   7   1  14       50.62       44.03     13.10 o 
   9   1  14        2.64        0.00     12.62 o 
  11   1  14       39.55       54.16     16.04 o 
  13   1  14       27.60       15.83     15.53 o 
  15   1  14      126.01      143.70     20.98 o 
  17   1  14       83.48       95.60     38.84 o 
  19   1  14       17.33        7.13     21.55 o 
  21   1  14        1.77       41.41     24.14 o 
  23   1  14        0.07        0.00     30.78 o 
 -36   2  14        0.58        0.00     17.26 o 
 -34   2  14        3.15       34.55     19.25 o 
 -32   2  14       10.65        0.00     18.41 o 
 -30   2  14       20.10       43.26     18.96 o 
 -28   2  14        6.74       18.46     16.13 o 
 -26   2  14       25.05       21.81     13.41 o 
 -24   2  14      239.41      262.59     19.04 o 
 -22   2  14       18.55        1.31      9.59 o 
 -20   2  14      104.58       95.13     11.54 o 
 -18   2  14       32.73       34.76      7.32 o 
 -16   2  14        2.19        8.15     10.30 o 
 -14   2  14       70.93       69.24     14.37 o 
 -12   2  14      582.65      553.47     33.31 o 
 -10   2  14       20.15        0.00      9.22 o 
  -8   2  14       19.26       12.31      9.40 o 
  -6   2  14        1.01        0.00      9.36 o 
  -4   2  14        2.68        0.00     10.10 o 
  -2   2  14       57.44       42.14     13.16 o 
   0   2  14       13.40       27.07     18.32 o 
   2   2  14        0.30        0.00     10.76 o 
   4   2  14       84.71       56.99     11.94 o 
   6   2  14      133.97      122.19     14.76 o 
   8   2  14        1.07        0.00     11.95 o 
  10   2  14       10.20       19.21     17.55 o 
  12   2  14       51.33       49.74     18.92 o 
  14   2  14       16.48        3.56     18.50 o 
  16   2  14       38.35       53.79     21.93 o 
  18   2  14       25.44        0.00     20.47 o 
  20   2  14       20.61        0.00     22.15 o 
  22   2  14       32.78       20.71     25.32 o 
  24   2  14        0.80        2.30     36.25 o 
 -35   3  14        0.04       17.09     19.30 o 
 -33   3  14       35.50       52.43     17.41 o 
 -31   3  14        4.53        0.00     14.57 o 
 -29   3  14      125.34       92.73     18.06 o 
 -27   3  14       78.06       57.32     15.10 o 
 -25   3  14      136.79      102.24     17.72 o 
 -23   3  14       37.41        5.78     10.91 o 
 -21   3  14        0.54        8.32     10.41 o 
 -19   3  14      488.75      444.34     28.87 o 
 -17   3  14      105.21      128.94     16.58 o 
 -15   3  14        0.02        0.00     11.10 o 
 -13   3  14      104.19      150.59     17.78 o 
 -11   3  14       53.17       46.67     15.61 o 
  -9   3  14       42.47       32.89     13.79 o 
  -7   3  14       21.24       30.41     21.58 o 
  -5   3  14       27.27       13.31     13.00 o 
  -3   3  14       26.30       23.35     13.42 o 
  -1   3  14       20.38        0.00     13.58 o 
   1   3  14        9.47        6.64      8.14 o 
   3   3  14       19.00        0.00     11.45 o 
   5   3  14      343.38      338.84     21.27 o 
   7   3  14        0.05       11.28     13.37 o 
   9   3  14        1.14        4.12     13.86 o 
  11   3  14        4.61        0.14     14.92 o 
  13   3  14       13.03        7.47     18.94 o 
  15   3  14        0.21       25.44     20.71 o 
  17   3  14       31.42       55.40     22.86 o 
  19   3  14       25.95        7.79     23.34 o 
  21   3  14        5.53        3.54     23.74 o 
  23   3  14      105.91      147.81     30.26 o 
 -34   4  14       13.57       12.64     17.23 o 
 -32   4  14       84.89       53.23     18.01 o 
 -30   4  14       23.37       14.90     15.79 o 
 -28   4  14       66.16       89.07     17.92 o 
 -26   4  14      324.11      293.70     23.02 o 
 -24   4  14       11.19       25.90     14.06 o 
 -22   4  14        9.63       11.66     12.40 o 
 -20   4  14      238.47      203.28     17.95 o 
 -18   4  14       52.22       68.43     12.82 o 
 -16   4  14       43.92       45.12     14.43 o 
 -14   4  14        5.18        0.00      7.17 o 
 -12   4  14       27.67        4.69      9.28 o 
 -10   4  14        0.01        0.00     17.84 o 
  -8   4  14      268.44      307.69     28.23 o 
  -6   4  14       32.01       31.20     17.99 o 
  -4   4  14       73.83       45.07     10.12 o 
  -2   4  14       65.77       64.82     13.70 o 
   0   4  14       20.32       32.60     22.69 o 
   2   4  14      195.15      232.22     29.08 o 
   4   4  14        8.51       16.08     13.21 o 
   6   4  14       21.32       21.84     13.44 o 
   8   4  14       23.00       16.87     14.79 o 
  10   4  14       41.23       72.03     24.84 o 
  12   4  14       88.07       30.97     18.11 o 
  14   4  14      106.65      135.63     24.46 o 
  16   4  14        3.75        0.00     19.48 o 
  18   4  14       15.34       19.21     23.74 o 
  20   4  14       57.83       73.18     21.55 o 
  22   4  14       81.88       39.53     21.31 o 
 -33   5  14        1.27       22.30     17.94 o 
 -31   5  14       16.99       40.32     17.78 o 
 -29   5  14       63.98       54.87     18.07 o 
 -27   5  14        2.53        2.07     15.09 o 
 -25   5  14       36.97       33.86     15.69 o 
 -23   5  14      433.02      424.95     37.09 o 
 -21   5  14       67.46       91.89     16.73 o 
 -19   5  14       14.59       17.77     13.37 o 
 -17   5  14       76.58      117.24     27.97 o 
 -15   5  14      214.82      199.22     17.69 o 
 -13   5  14      204.72      208.38     22.94 o 
 -11   5  14       71.28       96.47     36.39 o 
  -9   5  14       28.71       20.31     10.89 o 
  -7   5  14        4.49        0.00     10.74 o 
  -5   5  14       31.04        5.18     11.00 o 
  -3   5  14       30.38       38.51     12.89 o 
  -1   5  14      104.90       57.87     14.31 o 
   1   5  14       44.85       25.85     13.89 o 
   3   5  14       63.65       67.81     15.78 o 
   5   5  14       23.88        0.00     16.50 o 
   7   5  14       30.40       21.01     12.50 o 
   9   5  14        1.47       19.49     13.89 o 
  11   5  14       71.75       83.41     21.01 o 
  13   5  14      182.23      161.76     19.44 o 
  15   5  14       24.40       68.66     57.55 o 
  17   5  14        0.26        0.00     22.95 o 
  19   5  14       34.88       35.26     25.57 o 
 -30   6  14       75.55       70.88     23.22 o 
 -28   6  14       41.39       39.96     17.83 o 
 -26   6  14        0.00        2.68     22.87 o 
 -24   6  14        0.02        0.00     15.46 o 
 -22   6  14       14.23       47.40     17.19 o 
 -20   6  14       13.46        0.19     14.53 o 
 -18   6  14      131.56      147.45     18.90 o 
 -16   6  14      153.44      217.25     26.23 o 
 -14   6  14       54.92       51.63     15.12 o 
 -12   6  14        1.70       16.77     17.88 o 
 -10   6  14       12.96        0.00     13.69 o 
  -8   6  14       72.08       49.05     17.87 o 
  -6   6  14      200.03      195.75     18.91 o 
  -4   6  14        7.53        0.00     13.05 o 
  -2   6  14       19.46       18.32     29.27 o 
   0   6  14       39.64       32.87     14.89 o 
   2   6  14       10.24       26.97     15.04 o 
   4   6  14       40.51       22.15     16.62 o 
   6   6  14        0.13        0.00     21.66 o 
   8   6  14       40.03       22.16     18.49 o 
  10   6  14        2.11        6.80     18.09 o 
  12   6  14        4.33        5.29     19.10 o 
  14   6  14       12.42        0.00     19.58 o 
  16   6  14       64.60       30.73     22.72 o 
 -27   7  14        6.83       24.38     19.34 o 
 -25   7  14      140.13      154.65     24.03 o 
 -23   7  14       11.84       22.90     17.40 o 
 -21   7  14        5.05        0.00     15.60 o 
 -19   7  14       77.12       83.25     20.09 o 
 -17   7  14      161.20      167.74     39.54 o 
 -15   7  14       15.91        0.00     15.63 o 
 -13   7  14      115.14      122.57     32.00 o 
 -11   7  14       75.53       81.87     18.17 o 
  -9   7  14       15.98       33.93     16.53 o 
  -7   7  14        6.76       35.15     16.38 o 
  -5   7  14      202.92      203.83     22.06 o 
  -3   7  14       30.85        0.00     16.67 o 
  -1   7  14        2.69        0.00     16.50 o 
   1   7  14       40.01       50.16     28.59 o 
   3   7  14        3.56        0.00     15.54 o 
   5   7  14       17.61        9.52     18.79 o 
   7   7  14        1.42        0.51     18.42 o 
   9   7  14        1.59        9.21     19.63 o 
  11   7  14        0.93        8.17     20.85 o 
  13   7  14        5.47        0.00     22.61 o 
 -22   8  14       16.76        0.84     23.67 o 
 -20   8  14        0.04        0.00     16.93 o 
 -18   8  14        4.03        0.00     17.48 o 
 -16   8  14       92.24      125.41     23.00 o 
 -14   8  14        0.02        0.00     16.32 o 
 -12   8  14       74.99       69.73     20.45 o 
 -10   8  14      164.86      205.91     24.76 o 
  -8   8  14      232.72      233.51     25.24 o 
  -6   8  14        6.56        2.12     16.95 o 
  -4   8  14       53.07       45.91     19.10 o 
  -2   8  14        4.08        0.00     16.93 o 
   0   8  14        0.74        0.00     17.42 o 
   2   8  14       54.54       73.64     21.33 o 
   4   8  14       48.29       68.61     23.42 o 
   6   8  14        0.89        0.00     14.66 o 
   8   8  14       27.36       68.83     30.75 o 
 -13   9  14       34.54       81.06     25.92 o 
 -11   9  14        9.75       41.73     17.79 o 
  -9   9  14       14.37        0.00     15.35 o 
  -7   9  14        6.15        0.00     16.08 o 
  -5   9  14       13.35       13.86     16.38 o 
  -3   9  14        0.84        3.79     15.43 o 
  -1   9  14        1.80        0.00     15.00 o 
   1   9  14        5.99        0.00     15.91 o 
 -35   1  15       13.47        5.44     18.51 o 
 -33   1  15      112.90       95.68     21.97 o 
 -31   1  15       13.69        0.00     22.44 o 
 -29   1  15       41.38       37.45     15.21 o 
 -27   1  15        1.20        0.33     15.95 o 
 -25   1  15       87.68       73.60     14.90 o 
 -23   1  15      967.68     1075.98     36.79 o 
 -21   1  15      311.32      305.09     31.73 o 
 -19   1  15       19.18       18.09      8.79 o 
 -17   1  15      192.43      235.89     16.61 o 
 -15   1  15       26.35       21.15     17.12 o 
 -13   1  15        1.95        0.00      6.91 o 
 -11   1  15        5.28        5.89      6.57 o 
  -9   1  15        2.26       10.07      8.57 o 
  -7   1  15      134.37      125.17     14.18 o 
  -5   1  15        0.03        0.00      6.54 o 
  -3   1  15       11.52        3.11      8.11 o 
  -1   1  15        9.35        3.51     16.40 o 
   1   1  15      340.54      328.94     30.40 o 
   3   1  15      978.27      929.03     49.45 o 
   5   1  15      157.31      120.36     16.55 o 
   7   1  15        1.50        0.29     23.88 o 
   9   1  15       25.95       31.68     16.62 o 
  11   1  15        0.11        0.00     21.00 o 
  13   1  15        6.74        0.00     37.98 o 
  15   1  15       44.71       25.68     26.18 o 
  17   1  15        1.11       26.77     21.93 o 
  19   1  15       43.39       14.04     22.51 o 
  21   1  15        0.57       11.70     24.32 o 
 -34   2  15        0.11       14.88     35.67 o 
 -32   2  15        8.69        0.00     24.17 o 
 -30   2  15        0.05        7.73     13.91 o 
 -28   2  15      150.10      126.63     18.77 o 
 -26   2  15       26.01       32.98     17.27 o 
 -24   2  15      195.19      192.40     18.36 o 
 -22   2  15       23.51       31.20     11.36 o 
 -20   2  15       19.98        5.29     12.46 o 
 -18   2  15      150.74      149.57      9.77 o 
 -16   2  15        2.83        3.62     11.60 o 
 -14   2  15       98.33       66.77     13.75 o 
 -12   2  15      529.28      505.62     34.81 o 
 -10   2  15      311.95      339.09     23.53 o 
  -8   2  15       55.72       56.59     40.28 o 
  -6   2  15       45.21       56.85     15.54 o 
  -4   2  15      148.22      113.18     17.62 o 
  -2   2  15      372.13      306.15     48.62 o 
   0   2  15        0.49        0.00     15.39 o 
   2   2  15      486.79      366.02     22.76 o 
   4   2  15      170.37      158.22     24.45 o 
   6   2  15       16.27        5.45     25.43 o 
   8   2  15        1.92        0.00     20.71 o 
  10   2  15        0.75        2.88     16.55 o 
  12   2  15        0.38        8.69     17.94 o 
  14   2  15       12.45        0.00     18.84 o 
  16   2  15        4.66       34.08     22.10 o 
  18   2  15       19.79       28.81     22.40 o 
  20   2  15        5.14        1.18     23.50 o 
 -33   3  15       63.05       36.66     17.80 o 
 -31   3  15        0.24        0.69     15.33 o 
 -29   3  15        3.84       19.24     14.96 o 
 -27   3  15       12.24        0.00     13.96 o 
 -25   3  15       92.38      121.53     16.51 o 
 -23   3  15       27.85       27.71     12.88 o 
 -21   3  15       56.13       64.93     15.03 o 
 -19   3  15       96.04       85.53     12.94 o 
 -17   3  15        9.72        2.73      7.55 o 
 -15   3  15        0.01        2.88     16.40 o 
 -13   3  15       14.46       25.82     17.84 o 
 -11   3  15       23.78       41.31     32.80 o 
  -9   3  15       67.11       44.26     35.68 o 
  -7   3  15       52.61       39.49     31.65 o 
  -5   3  15        4.71        3.85     31.93 o 
  -3   3  15      159.83      150.20     46.03 o 
  -1   3  15       17.15       41.01     19.08 o 
   1   3  15        1.07        0.00      7.93 o 
   3   3  15       42.58       30.80     25.02 o 
   5   3  15        4.44       15.37     13.74 o 
   7   3  15        7.84       11.55     14.56 o 
   9   3  15        7.57       19.57     14.57 o 
  11   3  15        2.18        0.00     17.27 o 
  13   3  15       41.78        0.34     21.87 o 
  15   3  15       17.71        0.00     23.02 o 
  17   3  15        1.85       34.55     22.81 o 
  19   3  15       24.71       12.31     23.08 o 
 -32   4  15        3.04        0.00     15.70 o 
 -30   4  15        0.22        0.00     14.16 o 
 -28   4  15        6.30        2.17     15.29 o 
 -26   4  15       53.62       48.63     28.95 o 
 -24   4  15       58.42       58.36     18.37 o 
 -22   4  15        6.62        7.85     11.76 o 
 -20   4  15        2.11        0.00     11.93 o 
 -18   4  15       26.23       31.08     11.77 o 
 -16   4  15        0.81        0.00      9.55 o 
 -14   4  15        3.20        0.00      7.37 o 
 -12   4  15       28.32        0.00     14.88 o 
 -10   4  15        0.25        6.40     17.26 o 
  -8   4  15        0.22       12.24     17.03 o 
  -6   4  15       22.49       74.99     21.09 o 
  -4   4  15       45.45       24.17      9.95 o 
  -2   4  15       11.48       12.07     12.71 o 
   0   4  15        4.89       10.10     17.30 o 
   2   4  15       24.89       23.54     17.10 o 
   4   4  15       20.75       33.27     14.31 o 
   6   4  15        0.22       21.52     15.12 o 
   8   4  15       44.92       26.57     21.86 o 
  10   4  15       16.60        5.83     16.98 o 
  12   4  15        0.21        0.00     18.60 o 
  14   4  15        6.48       51.19     22.64 o 
  16   4  15        1.07        0.00     20.59 o 
  18   4  15        0.91        0.00     22.51 o 
 -29   5  15        0.03       18.52     16.63 o 
 -27   5  15       48.31        0.00     15.63 o 
 -25   5  15       55.56       84.69     17.83 o 
 -23   5  15       23.92       37.48     19.96 o 
 -21   5  15       15.72       37.08     14.41 o 
 -19   5  15       37.54       33.08     13.95 o 
 -17   5  15       47.88       34.24     13.73 o 
 -15   5  15        6.15       11.18     12.48 o 
 -13   5  15        0.07        0.00     12.45 o 
 -11   5  15       10.56        0.00     20.52 o 
  -9   5  15       67.00       32.71     12.60 o 
  -7   5  15       91.63      113.49     15.14 o 
  -5   5  15       26.33        5.35     12.19 o 
  -3   5  15       50.97       42.76     24.10 o 
  -1   5  15        3.25        0.00     12.57 o 
   1   5  15       28.83       16.91     36.29 o 
   3   5  15      143.26      140.60     19.29 o 
   5   5  15       74.78       31.63     16.83 o 
   7   5  15        3.40        9.15     13.02 o 
   9   5  15       35.56       83.24     15.61 o 
  11   5  15        0.06        2.19     14.76 o 
  13   5  15       16.43       18.27     18.73 o 
  15   5  15       23.94       53.41     25.43 o 
 -26   6  15        1.03       23.07     30.91 o 
 -24   6  15       86.37       99.51     21.57 o 
 -22   6  15       87.93       64.13     18.10 o 
 -20   6  15       12.92        4.14     14.25 o 
 -18   6  15       26.20        0.00     14.19 o 
 -16   6  15       51.42       19.09     15.22 o 
 -14   6  15        2.01        2.29     13.84 o 
 -12   6  15      361.56      415.56     30.27 o 
 -10   6  15      160.68      187.48     19.40 o 
  -8   6  15       72.63       72.79     16.57 o 
  -6   6  15      121.32      125.38     17.86 o 
  -4   6  15       26.51       22.91     17.39 o 
  -2   6  15       70.27       78.52     30.71 o 
   0   6  15       90.70       98.23     24.99 o 
   2   6  15       10.38        5.08     15.32 o 
   4   6  15        5.41        0.00     15.73 o 
   6   6  15        2.41        0.00     20.21 o 
   8   6  15        5.89       15.34     18.76 o 
  10   6  15        3.36       26.04     20.23 o 
  12   6  15       17.59        0.00     19.28 o 
 -23   7  15       12.63       31.18     19.19 o 
 -21   7  15        0.92        0.00     20.94 o 
 -19   7  15       21.14        3.78     25.56 o 
 -17   7  15        1.49        0.00     15.05 o 
 -15   7  15        0.04        0.00     14.12 o 
 -13   7  15       54.86       60.51     18.01 o 
 -11   7  15        0.39        0.00     14.36 o 
  -9   7  15       26.71       58.95     33.29 o 
  -7   7  15       21.35       18.11     28.55 o 
  -5   7  15       26.05       22.75     16.33 o 
  -3   7  15        0.02        0.00     17.41 o 
  -1   7  15        4.89        5.48     16.62 o 
   1   7  15       12.12       13.55     18.78 o 
   3   7  15       16.68        4.22     28.16 o 
   5   7  15       94.26       70.15     23.61 o 
   7   7  15        7.57        0.00     23.57 o 
   9   7  15       12.74       35.86     21.85 o 
 -16   8  15       15.94       21.17     18.67 o 
 -14   8  15        0.18        0.00     16.72 o 
 -12   8  15        3.23        4.53     19.24 o 
 -10   8  15       16.08       23.06     18.99 o 
  -8   8  15      107.08       90.46     21.40 o 
  -6   8  15       67.32       57.04     19.72 o 
  -4   8  15        0.25       13.82     19.04 o 
  -2   8  15        0.71        0.00     16.26 o 
   0   8  15       42.03       54.40     30.04 o 
   2   8  15       55.54       78.35     22.23 o 
 -32   0  16       90.50      126.59     31.65 o 
 -30   0  16        4.86       16.11     22.44 o 
 -28   0  16       23.02       50.06     23.59 o 
 -26   0  16        6.98        2.56     15.63 o 
 -24   0  16      126.23      125.29     21.40 o 
 -22   0  16       11.56        0.00     13.69 o 
 -20   0  16        1.96        5.90     12.95 o 
 -18   0  16        1.39        7.49     23.30 o 
 -16   0  16      130.31      170.60     11.47 o 
 -14   0  16       43.06        0.00     28.77 o 
 -12   0  16        0.08        0.00     27.04 o 
 -10   0  16      130.67      104.15     44.31 o 
  -8   0  16       15.46        8.06     32.80 o 
  -6   0  16       14.93       39.70     39.70 o 
  -4   0  16       38.23       57.54     40.85 o 
  -2   0  16      377.43      418.62     59.56 o 
   0   0  16      674.90      605.36     31.07 o 
   2   0  16       60.09       18.41     17.26 o 
   4   0  16       65.68       45.46     20.14 o 
   6   0  16       53.41       26.47     21.87 o 
   8   0  16      118.33      162.26     28.19 o 
  10   0  16        3.25       24.74     25.89 o 
  12   0  16       26.45       10.36     27.04 o 
  14   0  16       17.86        0.00     28.19 o 
  16   0  16      304.40      368.84     46.03 o 
  18   0  16       84.19      136.95     40.28 o 
 -33   1  16        1.28        0.16     16.47 o 
 -31   1  16        3.93        0.00     21.00 o 
 -29   1  16        9.98       45.46     16.97 o 
 -27   1  16       76.51       97.34     17.11 o 
 -25   1  16       31.54       23.09     12.89 o 
 -23   1  16      187.89      205.06     16.43 o 
 -21   1  16       26.08       17.22     14.78 o 
 -19   1  16       29.95       18.70     10.38 o 
 -17   1  16       47.96       41.65     13.44 o 
 -15   1  16       41.54       52.81     12.61 o 
 -13   1  16       65.34       48.47     15.29 o 
 -11   1  16       37.03       47.50      8.14 o 
  -9   1  16       17.81       13.75     10.50 o 
  -7   1  16        6.93        0.00      7.17 o 
  -5   1  16       15.72        7.52      8.15 o 
  -3   1  16        9.16        0.00     27.33 o 
  -1   1  16       98.19       69.57     17.00 o 
   1   1  16      459.18      485.36     40.08 o 
   3   1  16       57.99       54.13     13.93 o 
   5   1  16       39.37       24.26     14.34 o 
   7   1  16        4.72       36.05     16.21 o 
   9   1  16       15.26        0.00     16.71 o 
  11   1  16       11.19       18.48     32.80 o 
  13   1  16        8.30        0.00     20.11 o 
  15   1  16        8.73        4.69     21.36 o 
  17   1  16       16.37       51.79     24.01 o 
 -32   2  16        0.61        0.00     17.09 o 
 -30   2  16        0.00       12.84     14.37 o 
 -28   2  16       45.46       55.57     21.78 o 
 -26   2  16      168.07      160.18     30.87 o 
 -24   2  16       57.80       68.17     21.36 o 
 -22   2  16        0.50        5.10     13.31 o 
 -20   2  16        2.25        0.00      8.23 o 
 -18   2  16       42.73       35.26      7.36 o 
 -16   2  16        0.28        0.00     44.31 o 
 -14   2  16       52.89       38.89     14.90 o 
 -12   2  16      108.29       90.78     16.48 o 
 -10   2  16       10.67       23.62     13.57 o 
  -8   2  16      124.69       87.47     16.52 o 
  -6   2  16        2.16        0.00     13.40 o 
  -4   2  16        0.12       18.11     28.19 o 
  -2   2  16       22.30       13.77     16.52 o 
   0   2  16        0.91        0.00      8.11 o 
   2   2  16       17.92       37.65     12.26 o 
   4   2  16        0.09        2.98     18.15 o 
   6   2  16       14.59        0.00     15.82 o 
   8   2  16       17.90        7.36     20.43 o 
  10   2  16        6.52       11.18     21.00 o 
  12   2  16       52.44       59.61     21.22 o 
  14   2  16        5.05        0.00     20.06 o 
  16   2  16        2.69       24.15     22.86 o 
 -31   3  16        0.15        1.52     15.88 o 
 -29   3  16        0.51        0.07     14.30 o 
 -27   3  16      132.39      115.15     17.56 o 
 -25   3  16       51.54       61.35     15.20 o 
 -23   3  16       17.96       26.60     12.76 o 
 -21   3  16       28.30       20.06     11.58 o 
 -19   3  16       32.96       48.48     19.02 o 
 -17   3  16       31.10       33.29      7.91 o 
 -15   3  16        7.16        2.85     23.59 o 
 -13   3  16      104.27      101.73     19.66 o 
 -11   3  16        2.40        0.00     14.28 o 
  -9   3  16       49.97       75.14     18.53 o 
  -7   3  16        0.92        0.00     16.00 o 
  -5   3  16        0.82        0.00     21.58 o 
  -3   3  16       51.47       44.17     19.97 o 
  -1   3  16      190.88      176.99     44.59 o 
   1   3  16       75.71       90.06     14.38 o 
   3   3  16        3.20        0.00     21.78 o 
   5   3  16        1.17        0.00     13.91 o 
   7   3  16        7.91       33.99     16.37 o 
   9   3  16        1.07       24.70     38.26 o 
  11   3  16        1.13        0.00     17.56 o 
  13   3  16       81.50       97.91     36.83 o 
  15   3  16        0.00        0.00     22.44 o 
 -28   4  16        3.26        4.95     14.27 o 
 -26   4  16       12.03       25.96     14.79 o 
 -24   4  16        6.12        0.51     12.86 o 
 -22   4  16        1.14        0.00     15.01 o 
 -20   4  16       90.92       82.10     19.57 o 
 -18   4  16      109.17      127.26     15.27 o 
 -16   4  16       66.38       50.17     12.37 o 
 -14   4  16       45.10       69.44     21.43 o 
 -12   4  16       38.36       37.33     20.12 o 
 -10   4  16      129.40       81.98     22.45 o 
  -8   4  16        4.93        8.49     20.20 o 
  -6   4  16        4.02        6.94     19.43 o 
  -4   4  16        0.13        0.00     24.74 o 
  -2   4  16        4.16        0.00     11.27 o 
   0   4  16        3.34        9.74     12.84 o 
   2   4  16        0.86        0.00     13.00 o 
   4   4  16       60.15       83.93     22.90 o 
   6   4  16        8.49       36.12     18.28 o 
   8   4  16        2.48       21.64     20.40 o 
  10   4  16       29.71       10.13     18.35 o 
  12   4  16        3.71       17.50     20.81 o 
  14   4  16       54.38       61.42     25.03 o 
 -27   5  16        9.26        0.00     15.02 o 
 -25   5  16        0.39       23.02     15.25 o 
 -23   5  16        2.15       12.73     14.70 o 
 -21   5  16        2.67       12.39     13.83 o 
 -19   5  16        5.23        0.00     26.99 o 
 -17   5  16       12.83        7.54     12.89 o 
 -15   5  16       10.30        4.58     12.61 o 
 -13   5  16        6.09        5.18     25.50 o 
 -11   5  16       72.04       58.70     13.81 o 
  -9   5  16        0.50        0.00     16.07 o 
  -7   5  16        5.99       15.19     12.13 o 
  -5   5  16       81.84      102.73     40.21 o 
  -3   5  16        9.37        0.00     13.24 o 
  -1   5  16        2.77        0.00     16.27 o 
   1   5  16       61.21       84.03     16.98 o 
   3   5  16       22.70       20.70     16.14 o 
   5   5  16       20.21       16.54     16.79 o 
   7   5  16        2.88        0.00     17.40 o 
   9   5  16       80.57       90.15     21.09 o 
  11   5  16        0.82       19.06     20.93 o 
 -22   6  16        0.05        0.00     14.36 o 
 -20   6  16        5.90        0.00     14.43 o 
 -18   6  16        1.70        0.00     13.88 o 
 -16   6  16        2.62       18.06     15.33 o 
 -14   6  16       26.30       23.27     15.34 o 
 -12   6  16       29.64       20.10     15.14 o 
 -10   6  16       63.25       64.83     16.84 o 
  -8   6  16        5.76        7.98     14.59 o 
  -6   6  16        1.46        0.00     16.39 o 
  -4   6  16        3.13        0.00     14.16 o 
  -2   6  16        2.12       11.20     14.62 o 
   0   6  16       18.92        0.00     15.87 o 
   2   6  16        5.01        0.00     21.75 o 
   4   6  16        0.60        0.00     22.54 o 
   6   6  16       11.43       47.35     20.13 o 
   8   6  16        7.32        0.00     20.76 o 
 -17   7  16        0.79        0.00     15.49 o 
 -15   7  16       97.16       97.41     19.87 o 
 -13   7  16       82.76       71.61     19.60 o 
 -11   7  16        3.89        0.00     15.03 o 
  -9   7  16        2.89       11.75     16.30 o 
  -7   7  16        9.74        3.29     19.43 o 
  -5   7  16       15.52        8.71     16.44 o 
  -3   7  16        0.86       14.12     16.60 o 
  -1   7  16        2.75       17.01     17.09 o 
   1   7  16        5.16        0.00     16.98 o 
   3   7  16        0.91        0.00     30.28 o 
 -29   1  17       10.88       19.53     15.66 o 
 -27   1  17       10.42        0.00     12.46 o 
 -25   1  17      111.79      144.20     16.95 o 
 -23   1  17       20.74        8.01     10.94 o 
 -21   1  17       18.24       28.08     10.19 o 
 -19   1  17       16.47        4.34      8.97 o 
 -17   1  17       81.37       70.40     14.55 o 
 -15   1  17       80.24       74.54     14.39 o 
 -13   1  17       16.28        8.78     11.00 o 
 -11   1  17        5.89        0.00     10.03 o 
  -9   1  17        9.17        0.00     12.37 o 
  -7   1  17        1.57        5.97     11.50 o 
  -5   1  17        0.47       17.97     29.63 o 
  -3   1  17        0.52       21.72     15.75 o 
  -1   1  17        4.19       35.16     17.45 o 
   1   1  17        2.35        0.00     12.08 o 
   3   1  17       16.80       18.94     21.29 o 
   5   1  17        1.65        0.00     20.71 o 
   7   1  17        0.86        0.00     15.85 o 
   9   1  17       17.43       12.11     17.55 o 
  11   1  17        0.57       32.53     39.41 o 
  13   1  17       44.49       59.33     30.50 o 
 -28   2  17        1.84       16.09     14.30 o 
 -26   2  17      257.24      236.38     31.36 o 
 -24   2  17      135.25      150.14     16.96 o 
 -22   2  17        2.06        3.21     10.76 o 
 -20   2  17       42.21       45.06     23.23 o 
 -18   2  17        8.84        9.32     15.67 o 
 -16   2  17       13.70        2.53     14.76 o 
 -14   2  17       49.13       37.16     19.56 o 
 -12   2  17        3.41        2.29     28.19 o 
 -10   2  17      116.65       86.49     17.70 o 
  -8   2  17       31.34        9.50     15.24 o 
  -6   2  17       24.75       20.85     25.61 o 
  -4   2  17        4.10       20.34     16.75 o 
  -2   2  17        4.72        1.73     29.63 o 
   0   2  17      140.94      175.47     20.21 o 
   2   2  17        6.09        0.00     21.57 o 
   4   2  17        1.21        1.80     14.26 o 
   6   2  17      108.81       57.01     36.25 o 
   8   2  17       47.47       60.04     27.62 o 
  10   2  17        5.15        0.00     17.55 o 
  12   2  17       13.61        2.30     20.15 o 
 -27   3  17        3.26       25.62     14.75 o 
 -25   3  17       11.33        6.67     16.06 o 
 -23   3  17        0.69        0.00     13.31 o 
 -21   3  17        1.19        9.09     11.37 o 
 -19   3  17       22.91       16.62     20.74 o 
 -17   3  17        0.00       10.70     16.76 o 
 -15   3  17        6.23        5.69     35.96 o 
 -13   3  17       51.29       28.45     17.64 o 
 -11   3  17      111.21       92.00     35.10 o 
  -9   3  17       99.41       56.61     20.37 o 
  -7   3  17       59.32      107.10     44.88 o 
  -5   3  17        0.04        1.52     25.03 o 
  -3   3  17        2.00        4.55     19.47 o 
  -1   3  17        9.79        7.00     11.91 o 
   1   3  17        1.78        0.00     12.75 o 
   3   3  17        0.03        0.00     15.59 o 
   5   3  17        0.10        0.00     23.40 o 
   7   3  17        1.12        0.00     16.15 o 
   9   3  17        0.30       17.34     17.95 o 
  11   3  17        0.14       25.33     20.46 o 
 -24   4  17        0.15        0.00     12.68 o 
 -22   4  17       20.79        6.83     12.70 o 
 -20   4  17       49.09       58.75     26.19 o 
 -18   4  17        1.10        8.20     11.73 o 
 -16   4  17       93.38       79.64     20.29 o 
 -14   4  17       25.29       65.35     21.78 o 
 -12   4  17       42.36       71.79     27.04 o 
 -10   4  17       38.74       39.39     28.19 o 
  -8   4  17       14.24        8.18     21.68 o 
  -6   4  17        8.94        0.00     20.01 o 
  -4   4  17       13.67        9.11     12.01 o 
  -2   4  17        0.81        0.00     11.86 o 
   0   4  17        3.10        0.00     21.60 o 
   2   4  17        1.26        0.00     19.82 o 
   4   4  17        2.77        1.77     15.07 o 
   6   4  17      121.29      126.30     20.80 o 
   8   4  17       18.21        2.29     17.86 o 
 -21   5  17        5.24       13.83     14.88 o 
 -19   5  17        6.17        4.62     16.27 o 
 -17   5  17        6.47        3.50     12.82 o 
 -15   5  17       26.81       21.27     13.15 o 
 -13   5  17        6.63       26.44     24.95 o 
 -11   5  17        0.05        0.00     11.94 o 
  -9   5  17       12.17        9.81     12.65 o 
  -7   5  17        1.56        0.00     11.80 o 
  -5   5  17        5.31        0.00     20.04 o 
  -3   5  17       32.18       49.80     15.55 o 
  -1   5  17       11.37       10.61     23.40 o 
   1   5  17       34.06       14.27     18.55 o 
   3   5  17        1.13        0.00     16.24 o 
   5   5  17        2.67       19.44     17.79 o 
 -16   6  17        0.80        1.92     16.50 o 
 -14   6  17       44.66       59.31     17.01 o 
 -12   6  17        9.47       12.40     14.65 o 
 -10   6  17       30.78       25.89     15.38 o 
  -8   6  17        3.61        0.00     26.99 o 
  -6   6  17        2.48        2.59     22.17 o 
  -4   6  17        0.41        0.00     16.96 o 
  -2   6  17       67.52       46.42     36.39 o 
   0   6  17        3.44        0.00     16.54 o 
 -26   0  18       53.38       45.46     21.87 o 
 -24   0  18        0.56        0.85     33.95 o 
 -22   0  18        4.98        4.31     19.85 o 
 -20   0  18      115.32      120.94     54.66 o 
 -18   0  18       12.19        0.00     12.66 o 
 -16   0  18        3.57        0.00     11.03 o 
 -14   0  18       65.87       33.95     43.16 o 
 -12   0  18       12.43        0.00     39.13 o 
 -10   0  18        4.05       13.23     40.85 o 
  -8   0  18       25.62        0.00     40.85 o 
  -4   0  18       29.96        0.00     13.23 o 
  -2   0  18       68.77       93.22     18.99 o 
   0   0  18       55.64       70.77     20.71 o 
   2   0  18       68.45       49.48     21.87 o 
   4   0  18       30.76       55.24     23.59 o 
   6   0  18       41.05        0.00     22.44 o 
   8   0  18        6.20        0.58     25.32 o 
 -25   1  18       71.87       84.37     15.49 o 
 -23   1  18        9.98       17.19     23.04 o 
 -21   1  18        3.05        5.73     16.44 o 
 -19   1  18        2.94        7.21      9.51 o 
 -17   1  18       30.67       17.64     13.74 o 
 -15   1  18        0.28        9.60     13.79 o 
 -13   1  18       63.04       58.46     16.19 o 
 -11   1  18        0.41       17.61     18.99 o 
  -9   1  18        3.40       27.21     19.56 o 
  -7   1  18        9.21       23.57     14.64 o 
  -5   1  18        8.59        3.98     19.28 o 
  -3   1  18       47.95       19.06     17.12 o 
  -1   1  18        1.09        0.00     15.25 o 
   1   1  18        5.93       15.24     18.41 o 
   3   1  18       21.07       22.49     21.00 o 
   5   1  18        1.71        7.35     16.21 o 
   7   1  18        9.63       10.60     18.07 o 
 -24   2  18       44.02       40.49     13.83 o 
 -22   2  18       19.34       19.36     11.75 o 
 -20   2  18        0.09        3.50     10.18 o 
 -18   2  18        0.31        0.00     15.87 o 
 -16   2  18       10.62       14.30     19.56 o 
 -14   2  18       23.06       10.01     15.51 o 
 -12   2  18       16.40        0.00     14.02 o 
 -10   2  18        7.54        0.00     14.21 o 
  -8   2  18        5.32       16.79     23.88 o 
  -6   2  18        1.86        0.00     16.42 o 
  -4   2  18        8.71       18.29     18.45 o 
  -2   2  18        9.10       21.22     18.63 o 
   0   2  18        7.15       25.22     13.06 o 
   2   2  18        3.10       22.16     18.65 o 
   4   2  18       16.82       10.38     15.57 o 
   6   2  18        9.51        0.00     17.12 o 
 -23   3  18        9.57        0.00     12.38 o 
 -21   3  18        1.33        0.00     10.75 o 
 -19   3  18       44.27       21.08     20.39 o 
 -17   3  18       21.04       50.57     19.45 o 
 -15   3  18        3.71        0.00     16.86 o 
 -13   3  18        1.33        6.64     17.45 o 
 -11   3  18       18.02       28.19     19.34 o 
  -9   3  18        0.59       12.16     18.64 o 
  -7   3  18        0.59        0.00     18.82 o 
  -5   3  18        7.00        0.00     27.91 o 
  -3   3  18        5.19       12.23     22.73 o 
  -1   3  18        7.52       10.80     15.57 o 
   1   3  18       48.83       32.55     20.00 o 
   3   3  18       26.57       19.94     15.77 o 
   5   3  18       80.62       90.52     18.65 o 
 -18   4  18        4.11        0.00     11.79 o 
 -16   4  18        0.73        0.00     20.80 o 
 -14   4  18       23.10       20.49     22.72 o 
 -12   4  18        2.55        0.00     21.24 o 
 -10   4  18        0.70        5.59     22.18 o 
  -8   4  18       47.59       41.45     24.06 o 
  -6   4  18        1.20       15.93     29.92 o 
  -4   4  18        0.01        0.00     11.52 o 
  -2   4  18       10.32        4.40     13.64 o 
   0   4  18        5.15        4.07     14.76 o 
   2   4  18        0.19        0.00     15.52 o 
 -13   5  18       28.05       30.55     14.30 o 
 -11   5  18        0.76       37.53     27.29 o 
  -9   5  18        1.12        0.00     14.71 o 
  -7   5  18        0.52        0.00     24.85 o 
  -5   5  18       44.60       37.21     17.00 o 
 -19   1  19        0.03        3.03     17.40 o 
 -17   1  19       11.60        0.00     19.56 o 
 -15   1  19        1.65        1.68     13.68 o 
 -13   1  19        3.32        0.00     14.96 o 
 -11   1  19        3.27        0.00     15.82 o 
  -9   1  19        3.71        0.00     13.65 o 
  -7   1  19       24.63       12.61     20.43 o 
  -5   1  19        0.02        0.00     15.59 o 
  -3   1  19        1.23        0.00     18.41 o 
  -1   1  19        7.25        0.00     22.15 o 
 -16   2  19        6.93       30.01     17.42 o 
 -14   2  19        2.06        0.00     14.76 o 
 -12   2  19       65.58       63.59     21.00 o 
 -10   2  19       70.90       53.73     18.85 o 
  -8   2  19        0.61        0.00     15.93 o 
  -6   2  19        0.25        0.00     18.37 o 
  -4   2  19       27.53       27.32     41.43 o 
  -2   2  19       35.58       35.62     12.67 o 
 -11   3  19        0.47       34.70     21.05 o 
  -9   3  19       10.72        0.00     18.37 o 
  -7   3  19       35.12       47.84     21.90 o 
                                                 
